# Supplementary material for: Slavs in the closet: computational genomic analysis reveals cryptic slavic signatures in the Avar Khaganate and their contribution to medieval Croatian population formation
Source: Front Genet. 2025 Sep 22;16:1610942. doi: 10.3389/fgene.2025.1610942 (PMC12498020; doi:10.3389/fgene.2025.1610942)
Supplement: Supplementary file 1 [file Table2.xlsx]

## Sheet: combined_pcaeigenvec
#FID	IID	PC1	PC2	PC3	PC4	PC5	PC6	PC7	PC8	PC9	PC10	PC11	PC12	PC13	PC14	PC15	PC16	PC17	PC18	PC19	PC20
Adygei.DG	HGDP01382.DG	0.0078428	-0.00498907	-0.00783445	0.0183096	-0.0136709	-0.0105594	0.00187361	0.00246237	0.00467921	0.0055993	-0.0103698	0.00431907	-0.00296697	0.00156482	0.0095941	0.00932802	-0.000879845	0.00449792	-0.00205753	0.00738082
Adygei.DG	HGDP01383.DG	0.00751014	-0.00501358	-0.00772507	0.0154505	-0.0160552	-0.00942416	-0.000483563	0.00260352	0.00278171	0.00695	-0.0057841	0.00304553	0.0027088	-0.000331329	0.0105604	0.00822129	-0.00114938	0.000657787	-0.00450398	0.00645381
Albanian.DG	S_Albanian-1.DG	0.0112094	-0.00156386	-0.00886348	-0.00557866	-0.00395614	-0.0215076	0.00193591	-0.00484411	-0.00576655	0.00200412	-0.00544478	0.00228067	0.00268586	0.00552977	0.00553909	-0.00309633	0.000748503	-0.00220475	0.00259059	-0.00097595
Albanian.HO	ALB191.HO	0.0105843	-0.00048203	-0.00471131	-0.00135425	-0.000231803	-0.0171558	0.00187243	-0.00184354	-0.00321473	0.000469983	-0.0028333	0.00197481	-0.000601252	0.00152362	0.00341175	0.0017285	-0.000479729	0.00034956	-0.00061512	-0.00461662
Albanian.HO	ALB202.HO	0.0103	-0.000660207	-0.0073709	-0.00163344	-0.00182829	-0.0158089	0.00247137	-0.00345746	-0.00412815	-0.00112959	-0.00457002	0.00191174	0.00291323	0.000440463	0.000475413	-8.56638e-05	-0.0023266	-0.00544525	-0.00550787	-0.00218373
Albanian.HO	ALB212.HO	0.0111962	-0.00150617	-0.00886391	-0.00557013	-0.00395984	-0.0214878	0.00188331	-0.00486529	-0.00580776	0.00209691	-0.00554098	0.00228966	0.00271969	0.00558409	0.00543732	-0.00309087	0.000779899	-0.00209459	0.00263599	-0.00089909
Albanian.HO	ALB213.HO	0.010494	-0.00147799	-0.00597274	-0.00268023	-0.00236912	-0.0170554	0.00428234	0.00126071	-0.00549625	0.00264656	-0.00489291	-0.00130906	-0.0017048	0.00204357	0.00367907	-0.00133381	0.00202526	-3.33703e-05	-0.00367979	0.00245609
Albanian.HO	ALB220.HO	0.0108537	-0.0029697	-0.00634349	-0.00266032	-0.00273803	-0.0171804	0.00328772	-0.000642487	-0.00280516	0.00157094	-0.00768969	0.000508085	0.000813985	0.00297909	0.00157611	0.00534122	0.00228221	0.000174574	-0.00801149	-0.000887875
Albanian.HO	ALB230.HO	0.0106287	0.00056593	-0.00529653	-0.00295137	-0.00450777	-0.0163356	0.00411696	0.000780631	-0.00622533	0.000494847	-0.0029588	-0.00263665	0.000869516	0.00166394	0.00386076	0.00436026	-0.0016964	-0.00294384	-0.00553177	-0.00423708
Albania_BA_IA1	I14688	0.0119142	-0.0016388	-0.00905204	-0.00457931	0.0196396	0.00749037	0.00328178	-0.000306154	0.00818249	0.00442096	0.00632454	0.00654123	0.00921332	0.00483863	0.00202602	0.00222793	0.00180055	0.00038221	-0.000736402	-8.50137e-05
Albania_BA_IA1	I14690	0.0115467	0.00106859	-0.00518075	-0.00565665	0.0162732	0.0108474	-0.00021288	-0.00461284	0.00347142	-0.000838415	0.00445746	0.000110279	0.00632402	-0.0043671	-0.00544657	0.000800658	0.000917303	0.00779662	-0.00262569	0.00276732
Albania_BA_IA1	I14692	0.0113633	0.0006008	-0.00669506	-0.00609492	0.0167733	0.0076652	0.00216371	-0.0045457	-0.000779898	0.00401894	0.010019	-0.00204096	-0.0015743	0.00845856	0.00165229	-0.0032646	0.00641103	-0.000875207	0.00135953	-0.00704208
Albania_EarlyModern_oCaucasus	I13833	0.00337782	-0.00795548	-0.00550372	0.011263	-0.0139348	0.0117115	0.00204786	-0.00357403	-0.00780607	-0.00572291	0.0217842	-0.000400298	-0.0019574	0.00404856	-0.00409263	-0.00462902	0.00743657	0.00219303	-0.00298224	-0.000998027
Albania_EarlyModern_oCaucasus	I13835	0.00518695	-0.00624444	-0.00544779	0.00538966	-0.0125976	0.0118724	0.000543162	-0.00464066	-0.00635538	0.000898525	0.0110417	-0.00334658	-4.21324e-06	9.13005e-05	-0.00616113	-0.00851778	0.00616703	0.00478171	-0.00497809	-0.0120276
Albania_LN_C	I13838	0.0146954	-0.0093952	-0.0224259	-0.028168	0.0199779	0.00817929	-0.0018881	0.00690642	-0.00935744	-0.00887583	0.00885565	0.00712257	0.00625721	0.00265815	-0.00756107	-0.0120899	-0.00592371	-0.00756307	-0.0066254	-0.00211848
Albania_LN_C	I13840	0.0148002	-0.0089476	-0.0226354	-0.0302839	0.0199834	0.00723722	2.0871e-05	0.00511383	-0.0092763	-0.014242	0.0046834	0.0050221	8.99744e-05	0.0114469	-0.0111481	-0.00372244	-0.0050264	-0.000581263	-0.0102429	-0.00127637
Albania_Medieval	I13839	0.0120634	-0.00231733	-0.00919289	-0.00772032	0.00765333	0.00839315	-0.00299092	-0.00597958	0.00248595	0.00710837	-0.00086396	0.00102941	-0.00160053	0.000120427	0.00358101	-0.00391304	0.0010053	-0.00293942	-0.014047	-0.00309502
Albania_Medieval	I14622	0.0117193	-0.00363379	-0.00858499	-0.00402844	0.0183927	0.0149586	-0.00413924	-0.00520797	0.00435548	0.00584791	0.0045888	-0.00376242	-0.00280715	-0.00149862	0.00477893	0.000767125	0.00678443	0.00147382	-0.00930873	0.00252561
Albania_Modern	I14685	0.0115513	6.49853e-05	-0.0061778	-0.00520613	0.0102387	0.00518449	0.00243396	-0.00371214	0.00532018	0.00689699	0.00822231	-0.00971539	9.68203e-05	0.0011315	0.00928804	0.000333335	0.00341628	-0.000677059	-0.000977864	-0.0052094
Albania_Modern	I15706	0.0106865	-0.00161714	-0.00540686	-0.00453707	0.00843819	0.00396564	0.00116246	-0.00214572	0.00280469	0.0057445	0.000740049	-0.0089776	0.00228534	-0.00876337	0.00721927	0.00731407	0.00550759	-0.00518595	0.00152698	-0.00746791
Armenian.DG	S_Armenian-1.DG	0.00933777	-0.0113977	-0.0144562	0.0108475	-0.0163132	-0.00861416	-0.00109307	0.00803355	-0.00152668	0.00536296	-0.0116956	-0.000469116	0.00202808	0.00270549	0.0112957	0.00343963	-0.00319032	0.00403398	0.00118535	0.00483243
Armenian.DG	S_Armenian-2.DG	0.00932595	-0.012128	-0.0150996	0.0136441	-0.0186049	-0.00642421	-0.00356765	0.0118421	-0.00488567	0.004508	-0.0141687	0.00119124	-0.00187014	0.00357235	0.00831039	0.00751357	-0.00424629	0.000153361	-0.00586517	0.00269643
Armenia_Antiquity	I10252	0.00977755	-0.0123306	-0.0154333	0.0130699	-0.0115174	0.021642	-0.00869858	0.00295196	0.0189406	0.0179739	-0.005126	0.0119103	-0.0108182	0.00500215	0.00591642	0.00887712	0.0123365	-0.00355964	-0.0228142	0.013799
Armenia_Beniamin_Achaemenid_Artaxiad_Hellenistic_Roman_possible.SG	R11653.SG	0.00997602	-0.0115563	-0.0145662	0.0134932	-0.0189114	-0.00593125	-0.00373306	0.0069196	-3.74011e-05	0.00541315	-0.0150368	-0.000442478	0.00701783	-0.000607594	0.0184609	0.00170681	-0.000651594	0.00122068	0.00593708	0.0107188
Armenia_EBA	I1658	0.00974258	-0.0111811	-0.0152429	0.0165205	-0.00975836	0.0271463	-0.0088596	0.0132579	0.0145111	0.0118502	-0.00511623	0.00950333	0.00968922	-0.000909386	0.0105048	0.00696483	-0.00310222	-0.00631884	0.00812779	0.0267443
Armenia_EBA_KuraAraxes	ARM002	0.00950912	-0.0131351	-0.0144067	0.0191325	-0.0104665	0.0294617	-0.0112374	0.0167118	0.0161368	0.0120664	-0.00266015	0.0164952	0.00343036	-0.00324221	0.012876	0.00719013	-0.0140996	0.0201268	-0.00156191	0.0222681
Armenia_EBA_KuraAraxes	I13599	0.00944263	-0.0123184	-0.0145931	0.0180314	-0.011103	0.0237043	-0.00931302	0.00883609	0.0105405	0.00952977	0.000773732	0.00310767	-0.0054562	0.00542118	0.0187454	0.0132056	-0.00456337	0.00705988	0.0088726	0.00881095
Armenia_EBA_KuraAraxes	I15132	0.00905361	-0.012048	-0.0136544	0.0199875	-0.0156529	0.0232602	-0.00631463	0.0120528	0.013959	0.016347	-0.000762444	0.0120382	0.00194222	-0.00269213	0.00849185	0.00481417	-0.0019245	0.00253721	0.00857662	0.0121544
Armenia_EBA_KuraAraxes_dup.ARM002	ARM003	0.00942164	-0.0136141	-0.0143148	0.0179415	-0.0107086	0.0297132	-0.0104572	0.0160185	0.0156651	0.0116117	-0.00168564	0.0153758	0.00290909	-0.00429655	0.0135487	0.00894418	-0.0113134	0.0198937	-0.00302718	0.0245508
Armenia_EBA_KuraAraxes_father.or.son.I14343	I14340	0.00911604	-0.0116733	-0.0132373	0.0180836	-0.0144813	0.0187828	-0.00145796	0.0100708	0.0103339	0.0114616	-0.00227968	0.00126126	9.91506e-05	0.00494283	0.00884135	0.00847012	-0.00482158	0.00523218	0.00609408	0.0152934
Armenia_EBA_mother.or.daughter.I1658	I1657	0.010274	-0.0112459	-0.0143167	0.0153277	-0.0156193	0.0235071	-0.00750055	0.0106298	0.0144555	0.0101496	-0.00200555	0.0110267	0.00770104	0.00369253	0.0120605	0.00500324	0.000716474	-0.00468756	0.00719761	0.0220765
Armenia_EBA_o	I14812	0.00961672	-0.00895074	-0.0139168	0.0128308	-0.00531271	0.0172736	-0.00409651	0.00996036	0.00685199	0.012079	-0.00429343	1.81624e-05	9.21345e-05	0.000716616	0.00604069	0.00558988	0.00804014	0.00164125	0.00165955	0.0117892
Armenia_EIA_oSouth	I19322	0.0100925	-0.0138478	-0.0156024	0.00631905	-0.00834876	0.0230065	-0.0050319	0.0129177	0.00653988	0.00950715	-0.00334193	-0.00618692	0.00279075	-0.00134773	0.0071392	0.00151801	-0.00307299	-0.00313812	-0.0036782	0.00058118
Armenia_IA	I14054	0.00876681	-0.0061387	-0.00928106	0.014481	-0.00106833	0.0203706	-0.0032652	0.00105092	0.0121903	0.00691984	-0.00165949	0.00743445	0.00506619	0.00503787	0.00941133	0.00500396	0.003156	0.00725849	-0.00290366	0.010445
Armenia_IA	I14057	0.00822625	-0.00713597	-0.00837486	0.0197843	-0.00984518	0.0182337	-0.00837361	0.00564191	0.00987313	0.0126791	-0.00604255	-0.00136376	0.00316572	-0.00221525	0.00669257	0.00442012	0.00629105	-0.00195906	0.00745614	0.00632615
Armenia_IA	I16707	0.00860287	-0.00271282	-0.00525311	0.0186348	0.0012518	0.0152726	-0.00208971	0.00157261	0.00965413	0.0114745	-0.00275586	0.00550969	0.0067738	0.00697888	0.00629004	-0.00416539	-0.00579618	0.01034	-0.000904162	0.0105117
Armenia_IA_oSouth	I19327	0.0101096	-0.0128182	-0.0137035	0.0107176	-0.00676339	0.0177827	-0.00750284	0.00929275	0.0118802	0.0105788	-0.00255106	0.00141425	-0.00235033	0.00257263	0.0129998	0.00434712	0.00462471	0.00242213	0.00247222	0.0159019
Armenia_LateHellenistic	I1636	0.00996199	-0.0112302	-0.0133209	0.0151063	-0.0122883	0.0184179	-0.00104751	0.0128444	0.00446096	0.00666233	0.000380859	-0.00246402	0.0020758	-0.0028133	0.0091394	0.00724509	0.00337714	-0.00195939	-0.00634075	0.0167681
Armenia_LateHellenistic	I1639	0.00905871	-0.00952393	-0.0134816	0.0119007	-0.00772109	0.0171339	-0.00873383	0.0115471	0.00772154	0.00960254	-0.0106947	0.00676257	0.00520538	-0.00073623	0.016699	-0.0007442	-0.00032901	0.0016735	-0.00670258	0.00367648
Armenia_LBA	I13948	0.00866533	-0.00721622	-0.00860118	0.0197974	-0.00422624	0.0199008	0.00148732	0.00573491	0.0147516	0.011173	-0.00695022	0.000649101	-0.00338193	-0.00439133	-0.00129554	0.0030423	-0.00191548	0.00249767	0.00248778	0.0108478
Armenia_LBA	I15732	0.00901369	-0.00731649	-0.00806218	0.0203151	-0.00234147	0.017035	-0.00151735	0.00396023	0.0123418	0.0110684	0.000656155	0.00629594	0.00544876	-0.00304215	0.00702363	0.00332615	0.000876117	0.00494714	-0.00187009	0.00306295
Armenia_LBA	I15733	0.00861459	-0.00656296	-0.00817434	0.0183224	-0.000989654	0.0160008	-0.00279268	0.0100842	0.00948777	0.0136438	-0.00101083	0.00214013	0.00142056	-0.00372307	0.00966727	0.00745933	-0.00463478	0.00876541	0.00160371	0.0112845
Armenia_LBA	I15734	0.00858108	-0.00399127	-0.00787705	0.0216561	-0.00136238	0.0161033	-0.00506745	-0.000472156	0.00617545	0.0072968	-0.000294119	0.00474653	-0.00118348	0.00271296	0.00441332	0.00100924	0.00558075	0.00615544	0.00249638	0.00599437
Armenia_LBA	I15749	0.00892378	-0.00467566	-0.00755612	0.0196473	-0.00546979	0.0137539	-0.00479981	0.00583836	0.00930351	0.00998612	-0.00267121	0.00915899	0.000307777	-0.00760153	0.00986278	0.010086	0.00253543	0.00501777	-0.007638	0.0107117
Armenia_LBA	I19329	0.00882112	-0.00385238	-0.0059739	0.020154	-0.00455194	0.017967	-0.00786298	0.00595559	0.0110698	0.0128406	-0.00681511	0.000587609	-0.00140569	-0.0019638	0.00567775	0.00421357	-0.001528	0.00474756	0.00852986	0.00930576
Armenia_LBA	I19331	0.00813841	-0.00465462	-0.00615916	0.0201355	-0.00489509	0.0183807	-0.00524794	0.00312333	0.0124569	0.00996281	0.00519027	0.00488999	0.00469581	0.00226716	0.00459601	-0.00285807	0.0082728	-0.00463529	0.00129559	0.00342266
Armenia_LBA	I19332	0.00902953	-0.00580924	-0.00727985	0.0181859	-0.00299823	0.0205193	-0.00737257	0.00251214	0.00898089	0.0141839	-0.00129611	-3.29151e-05	-0.00180502	-0.00556462	0.00854638	0.00731911	-0.00334453	0.00506341	0.00220746	0.00304714
Armenia_LBA	I19333	0.00959854	-0.00677179	-0.0093674	0.0151437	-0.00246175	0.022282	-0.00501576	0.0053343	0.0144401	0.0158355	-0.000170476	0.00111099	0.00559817	-0.00180895	0.00254855	0.00752086	-0.00349264	-0.00156518	0.0073664	0.00350312
Armenia_LBA	I19334	0.00969215	-0.00717034	-0.00947327	0.0177896	-0.00333934	0.0170876	-0.00821221	0.00808513	0.0102497	0.0120738	-0.00187114	-0.000829689	0.00320742	0.00403708	0.0139054	-0.00438923	-0.0104255	0.00252222	-0.00973679	0.0107804
Armenia_LBA	I19335	0.00932151	-0.00497854	-0.00730916	0.0172191	-0.00184689	0.0198831	-0.00454139	0.00715849	0.00841178	0.0153779	0.000313997	0.00195629	0.0056341	0.0038407	0.0102213	0.00885896	-0.0021572	0.000214745	0.000968219	0.00367808
Armenia_LBA	I19336	0.00883852	-0.00553653	-0.00784096	0.017964	-0.00207714	0.0207716	-0.00807651	0.00893239	0.011107	0.0105707	-0.00145155	0.00323153	5.1279e-05	0.00681549	0.0107744	-0.00122016	0.00056597	0.000494305	-0.0132282	0.0133538
Armenia_LBA	I19338	0.00950782	-0.00892318	-0.010116	0.0196453	-0.00679356	0.0194084	-0.00753459	0.00322931	0.0113126	0.0156522	-0.00414858	0.00572138	-0.00104787	0.00519066	0.00528151	0.00411544	0.00379546	0.00996445	-0.00121251	0.00949426
Armenia_LBA	I19339	0.00918084	-0.00595128	-0.00837427	0.0157319	-0.00747662	0.0213792	-0.00827587	0.00598355	0.0107831	0.0119339	0.000821299	0.00809629	0.00356787	0.00163137	0.0105021	0.00199845	0.000329954	0.00092982	-0.00343686	0.00929284
Armenia_LBA	I19341	0.00840019	-0.00675593	-0.00741154	0.0178119	-0.00282399	0.0210494	-0.0112474	0.00828795	0.00618082	0.00592466	0.000226916	0.00106574	0.00315162	-0.00134746	0.010741	0.0107149	-0.00496847	0.00616646	-0.00321412	0.00358615
Armenia_LBA	I19342	0.0091205	-0.00508931	-0.00800548	0.0158413	-0.000656507	0.0165516	-0.00888242	0.00286497	0.0105814	0.0112083	0.00353134	-0.00690545	0.00408009	-0.00170748	0.0143207	0.0107848	-0.00476226	0.00278809	0.00154503	0.00749824
Armenia_LBA	I19343	0.00759494	-0.00942152	-0.00702365	0.0199951	-0.0112446	0.0193565	-0.00521986	0.00331359	0.012029	0.0109898	-0.00155879	0.000175633	-0.00598197	0.00246424	0.00738418	0.00447394	0.00297292	-0.00519448	-0.00107936	3.87516e-05
Armenia_LBA	I19344	0.00934681	-0.00498645	-0.00923501	0.0205136	-0.00550662	0.0182945	-0.00464653	0.00715551	0.0134806	0.00861075	0.00024699	0.00585422	0.00459338	-0.000380493	0.0113878	0.00404314	0.00604236	0.0135296	0.00461898	0.0137093
Armenia_LBA	I19345	0.00838533	-0.00665668	-0.00928967	0.0206458	-0.000287462	0.0188974	-0.00460018	0.00287923	0.0131653	0.0139675	-0.000221057	0.00229994	-0.00165682	0.00050443	0.0142487	0.00517152	0.00263262	0.0122906	-0.00296166	0.00678506
Armenia_LBA	I19346	0.00994939	-0.00933468	-0.0131914	0.0169964	-0.00705507	0.023132	-0.00968996	0.00672075	0.0121438	0.00978415	-0.00259181	-0.00150633	0.00964909	0.00688507	0.00641729	0.00294523	0.00196158	0.00679432	0.00278138	0.00952324
Armenia_LBA	I19347	0.0090471	-0.00642591	-0.00999725	0.0152775	-0.00240745	0.019044	-0.0081727	0.0052505	0.0122307	0.0105846	0.0015231	-0.00134133	0.0112139	-0.00061288	0.0110221	0.0011704	0.00418318	0.00998277	-0.0038469	0.0128303
Armenia_LBA	I19348	0.0087232	-0.0068334	-0.00725013	0.0214253	-0.00339708	0.0179742	-0.00141834	0.00767819	0.00877007	0.0150947	0.00136131	0.00125735	0.00230826	0.000640623	0.00291617	0.000249656	0.00468874	0.00226668	-0.000599606	0.00170837
Armenia_LBA	I19350	0.00912727	-0.00869448	-0.0103053	0.0163482	-0.00695728	0.0217327	-0.00664414	0.00476909	0.00857631	0.011543	0.00218891	-0.00065385	0.00393228	-9.72101e-05	0.00316727	0.00535708	-5.74241e-05	0.00187935	-0.00807837	-0.000470585
Armenia_LBA	I19351	0.0095921	-0.00735999	-0.0092331	0.0144987	-0.00483445	0.0197018	-0.00682171	0.00344185	0.0101472	0.0136723	-0.00275925	-0.00738329	0.0034455	-0.00034419	0.0142706	0.0050847	-0.00442193	-0.00673749	0.0025928	0.00299499
Armenia_LBA	I19352	0.00843835	-0.00648408	-0.00983579	0.0188028	-0.00592084	0.0182096	-0.00773481	0.00485194	0.0087187	0.00997861	0.000283692	0.00620636	-0.00510501	-0.00659394	0.0106553	0.00307845	-0.00217386	0.00223509	-0.00619855	0.0101628
Armenia_LBA	I19353	0.00868073	-0.00606951	-0.00625188	0.0201544	-0.00359958	0.0200525	-0.0114368	0.00395352	0.00874114	0.00778993	0.000898286	0.00578395	-0.000767668	-0.00187543	0.00487794	0.00872513	-0.00355166	0.00365736	-0.0119064	0.00970819
Armenia_LBA	I19354	0.00955486	-0.0071296	-0.0096247	0.0184991	-0.000933487	0.0165148	-0.00558501	0.00311103	0.0108329	0.0122049	-0.00171655	0.000474392	0.0016226	0.0015035	0.00917906	0.00253975	-0.0013241	0.00309203	-0.00414924	0.00797013
Armenia_LBA	I20439	0.00972317	-0.00667194	-0.00905591	0.0185134	-0.00755637	0.0138657	-0.00657218	0.00654343	0.00899189	0.00937046	0.00177404	0.00418033	0.00319429	0.00453065	0.00855298	0.00192944	0.00443878	0.00547653	-0.00197647	0.00977144
Armenia_LBA	I20441	0.00866886	-0.00677752	-0.00829336	0.0167552	-0.00671303	0.0104869	-0.00174786	0.00518726	0.0086896	0.00673375	-0.000315011	-0.00643055	0.00614158	0.00691953	0.0109529	0.00606943	-0.00362569	0.00760701	0.00425606	0.0124217
Armenia_LBA	I20443	0.00840789	-0.00502608	-0.00773014	0.0215107	-0.00326689	0.0137936	-0.000832535	0.00321751	0.00834002	0.0139309	-0.00138326	-0.000720078	-0.0056906	0.00142903	0.00968262	0.00355258	-0.00748961	0.0146429	-0.00342121	0.0106806
Armenia_LBA_EIA	I14052	0.00860613	-0.00586031	-0.00715936	0.0195767	-0.00446642	0.0207473	-0.00272458	0.00483791	0.00834401	0.0146836	0.000970678	0.00399902	0.00208497	-0.00373461	0.00111412	0.00150743	0.000751255	0.00422462	0.000286352	0.0065345
Armenia_LBA_EIA	I14053	0.00818953	-0.00746811	-0.00759134	0.0180479	-0.00302516	0.0182168	-0.00300155	0.00584352	0.00923549	0.0151147	0.00118719	0.00419099	0.000583335	-0.00221404	0.0140733	0.011757	0.0054836	0.00588834	-0.00225024	0.011221
Armenia_LBA_EIA	I14066	0.00899885	-0.00620839	-0.00736665	0.0183223	-0.00427768	0.0195654	-0.00493373	0.00733552	0.012053	0.00916989	-0.00281788	0.00312193	-0.00423262	-0.000722474	0.0120602	0.0130403	0.00494922	0.00890424	0.0127904	0.00505199
Armenia_LBA_EIA	I14588	0.00892531	-0.00589443	-0.00928497	0.0179909	0.00133511	0.0291671	-0.00837164	0.00352215	0.015539	0.0145091	0.000792242	0.000604216	0.00151138	0.00801401	0.00459215	0.00609807	0.00587924	0.00601801	-0.00433287	0.0131782
Armenia_LBA_EIA	I14601	0.00895517	-0.00714085	-0.00901083	0.01743	-0.00303302	0.0277637	-0.0100476	0.0067211	0.017245	0.0169309	0.00289176	0.00420765	0.00489537	0.00325921	0.00181235	-0.000347242	0.00560512	0.00612562	0.00386921	0.0129232
Armenia_LBA_EIA	I14602	0.00890461	-0.00661212	-0.00897919	0.0191315	0.00255915	0.0265498	-0.00468248	0.00363132	0.0204867	0.0186728	-0.00153575	0.000449326	0.00447964	0.0018547	0.0124286	0.00688698	0.00581096	0.00721509	-0.000833381	0.00676743
Armenia_LBA_EIA	I14603	0.0093673	-0.00704343	-0.0103422	0.0186802	0.000202811	0.0298537	-0.00521739	0.00407224	0.0175603	0.0197136	-0.000528179	0.00399695	0.00522211	0.00278498	0.00283651	0.00240026	-0.00139879	0.00967713	0.000434073	0.0121411
Armenia_LBA_EIA	I14618	0.00940576	-0.00648003	-0.00728238	0.0176871	0.00225289	0.0247686	-0.00626298	0.00266005	0.0165012	0.0156263	0.00681026	0.00757913	0.0020408	0.000210426	0.0121146	0.00742901	0.00456601	0.00718044	-0.00325264	0.0100007
Armenia_LBA_EIA	I14620	0.00931871	-0.00645336	-0.0069368	0.0211451	0.000127681	0.026092	-0.000609869	0.000565358	0.0192277	0.0161116	0.00409171	-0.000205997	0.00495808	0.00380295	0.0055168	0.00228845	0.00206246	0.00381511	-0.00851349	0.0134075
Armenia_LBA_EIA	I15729	0.00825661	-0.00825072	-0.00960733	0.0191079	-0.00664583	0.016254	-0.00569322	0.00668959	0.0119144	0.0104387	-0.00515369	0.00743288	0.00063135	-0.000196218	0.0107403	0.00346963	0.00162917	-0.000534142	0.00156681	0.0150833
Armenia_LBA_EIA	I15748	0.00833908	-0.00560598	-0.00688259	0.0212448	-0.00432411	0.0152973	-0.0043808	0.00285163	0.0129186	0.00647036	6.29618e-05	0.00573503	-0.00346948	-0.000253209	0.00598616	0.0031193	0.00414191	-0.000658303	0.00248868	0.00380173
Armenia_LBA_EIA	I15750	0.0085916	-0.00402518	-0.00711552	0.0183096	-0.00316389	0.0143515	-0.00382652	0.00357426	0.00861698	0.00524405	-0.00267796	0.00762788	0.00770456	-0.00131009	0.00916535	0.00160063	0.00356748	0.00780296	5.39393e-05	0.00949507
Armenia_LBA_EIA	I18248	0.00923276	-0.00837058	-0.00905878	0.0150431	-0.00529608	0.0179655	-0.00510123	0.00490506	0.0115911	0.012557	1.03918e-05	-0.00538889	0.00179486	0.00425962	0.000191312	0.00440338	0.00140548	0.00014237	0.00285495	0.0100814
Armenia_LBA_EIA	I18468	0.00904445	-0.00666017	-0.00696818	0.0181527	-0.00487589	0.0197945	-0.00640511	0.00381304	0.0114383	0.00989945	0.00533836	0.000657871	0.00135674	0.0075901	0.00492077	0.00779043	-0.00425228	0.00667951	0.00316007	0.0114119
Armenia_LBA_EIA	I18469	0.00834518	-0.00433378	-0.00541164	0.0190131	-0.00372482	0.0168362	-0.00560497	0.0062995	0.0127914	0.0103498	0.00243428	-0.00332631	-0.00100789	0.00630922	0.00608791	-0.000740264	-0.00711476	0.011424	-0.000254552	0.00963563
Armenia_LBA_EIA	I18470	0.00950344	-0.00587943	-0.0083915	0.0197589	-0.00106534	0.0222713	-0.00992684	0.00507034	0.0158381	0.0167712	0.000460392	-0.000355111	-0.00212626	0.0105509	0.0105461	0.00224636	-0.00154069	0.00340245	0.00201559	0.00576761
Armenia_LBA_EIA	I18472	0.00847716	-0.00491197	-0.00927165	0.0155536	0.00102421	0.0249168	-0.00329378	0.00506658	0.00908437	0.0117914	0.00114578	0.00383952	0.00305953	0.00234984	0.00466851	0.00436026	0.00158158	0.00432735	-0.00302811	0.00512777
Armenia_LBA_EIA	I18478	0.00927262	-0.00388846	-0.00380609	0.0219232	-0.000817348	0.0193372	-0.00928481	0.00511282	0.00780457	0.00484978	0.00126777	0.00150167	-0.00199628	-0.00370167	0.00645226	0.0035761	-0.000489619	0.00201841	0.00452732	0.0021225
Armenia_LBA_EIA	I18481	0.00859806	-0.00642061	-0.00756721	0.0197479	-0.0039989	0.0258197	-0.00470512	0.00459706	0.0131667	0.0147505	0.00557269	-0.00473667	0.0016724	0.00203321	0.0145656	0.00915516	0.00210145	0.0139178	-0.00673756	0.0130121
Armenia_LBA_EIA	I18486	0.0092085	-0.00614459	-0.00810625	0.0176083	-0.00189049	0.0175844	-0.00449003	0.00124638	0.0139783	0.00960894	0.00177309	0.00167988	0.0022293	-0.00236649	0.00803532	0.00236412	-0.000481279	0.0053262	-0.0045731	0.00565636
Armenia_LBA_EIA	I18487	0.00863953	-0.00604233	-0.00878636	0.0151837	-0.00387174	0.0189737	-0.0041139	0.00254281	0.00996061	0.00988563	0.00108437	0.0044258	-0.00390782	0.00910742	0.0147232	0.00307921	0.00704385	0.00609617	-0.0066393	0.00938284
Armenia_LBA_EIA	I19321	0.00875729	-0.0036989	-0.00517471	0.0214187	0.00135349	0.0198281	-0.00663934	0.00651407	0.0133113	0.00798784	2.89191e-05	0.00164808	0.00506645	0.00656662	0.00811185	-0.00465109	-0.00209912	0.00307723	0.000171493	-0.0012714
Armenia_LBA_EIA	I19323	0.00829004	-0.00440149	-0.00774713	0.019692	-0.00095472	0.0199263	-0.00588719	0.00764266	0.00957502	0.00402917	0.00185093	0.00234119	-0.000415093	0.00507455	0.00547257	0.00127039	0.00217408	0.00413186	-0.00067573	0.0112254
Armenia_LBA_EIA	I19324	0.0092042	-0.0064295	-0.00611906	0.0186249	-0.00648464	0.0170944	-0.00229095	0.00432557	0.0127048	0.00951294	-0.0011271	-0.000633308	8.48769e-05	-0.00515719	0.00886713	0.00436203	0.00219092	0.00243876	0.00342369	0.00746324
Armenia_LBA_EIA	I19325	0.00892759	-0.00667323	-0.00891139	0.0160276	-0.00195101	0.0208209	-0.00448434	0.00444232	0.0203866	0.014949	-0.00369394	-0.00366089	0.00357272	0.00411822	0.0132884	0.00609424	0.00498511	0.00398907	0.000454193	0.00781818
Armenia_LBA_EIA	I19326	0.00889382	-0.00496109	-0.00724356	0.0194087	-0.00299377	0.0205199	-0.00222243	0.00132865	0.0095563	0.0124123	-0.00161913	0.00161038	0.00709261	-0.00530516	0.00566351	0.00257569	0.00390868	0.0106355	0.00104658	0.00198272
Armenia_LBA_EIA	I19328	0.00870021	-0.00526992	-0.00822055	0.0209587	-0.00295947	0.0203322	-0.00906721	0.00268641	0.00460384	0.0126992	-0.00148894	0.00383693	-0.000134699	0.00483507	0.00377159	-2.64152e-05	-0.006049	0.00883922	-0.00406903	0.0176528
Armenia_LBA_EIA_brother.I14619.I23941	I14065	0.0094082	-0.00746339	-0.00744542	0.02106	-0.00585816	0.0225577	-0.00915299	0.0106251	0.0134161	0.0103609	0.00327793	0.00588717	-0.000304537	0.00465777	0.00268588	0.00517143	0.00320763	0.00440048	0.00702459	0.0214781
Armenia_LBA_EIA_brother.I23941.I14065	I14619	0.00935924	-0.00749894	-0.00731982	0.0191048	-0.00237838	0.0337903	-0.0119254	0.00839596	0.0184329	0.0196872	0.00356439	0.00900103	0.000804785	0.0068203	0.00335165	0.00771554	0.00862475	0.00602753	0.0127653	0.0262262
Armenia_LBA_EIA_mother.I14618	I14621	0.00944353	-0.00496389	-0.00886212	0.0177464	0.00210129	0.0288142	-0.00515538	0.00313909	0.0173773	0.0164292	0.00761158	0.00659524	0.00357196	-0.000229464	0.00719283	0.00958617	0.00258655	0.00289128	-0.00612278	0.00415926
Armenia_LBA_EIA_mother.I18276	I18483	0.0088848	-0.00541014	-0.00771752	0.0188565	-0.0037166	0.0213706	-0.00626025	0.00619421	0.0124061	0.0108212	-0.00672565	-0.00150646	-0.00289255	0.00750435	0.00832023	0.00416975	-0.000965407	0.000544631	0.0014321	0.00572679
Armenia_LBA_EIA_o	I18247	0.00604803	-0.0089352	-0.0116683	0.0103392	-0.00321362	0.0171829	-0.00514006	0.00217758	0.00645257	0.00514278	0.00212857	-0.00459457	0.000957949	-0.00136783	0.0033015	0.00142106	0.000318495	0.0116624	-0.00172969	0.00533337
Armenia_LBA_EIA_son.I14603.son.I14619	I14617	0.00946543	-0.00677217	-0.00764442	0.0203479	-0.000911828	0.0310633	-0.00924617	0.00650682	0.0186841	0.0206424	0.00442932	0.0111464	0.00569139	0.00393278	-0.00138967	0.00541978	0.00382251	0.00601408	0.010406	0.0255847
Armenia_LBA_LchashenMetsamor.SG	DA35_noUDG.SG	0.00895702	-0.006268	-0.00917325	0.0173737	-0.0128857	-0.00244332	-0.00304597	0.00607649	-0.00384334	-0.000383294	-0.0197436	0.00215649	4.62482e-05	-0.000491693	0.00790386	-3.38489e-05	-0.00584991	-0.00283525	0.00482175	0.0095286
Armenia_Lchashen_LBA	I18267	0.00864211	-0.0075352	-0.00813601	0.0160187	-0.00140403	0.0218511	-0.0057223	0.00444335	0.0112332	0.0138602	-0.000576139	-0.00203373	0.000897493	-0.00323548	0.00679031	0.0118985	0.00156363	0.00470566	-0.00608382	0.00446623
Armenia_Lchashen_LBA	I18269	0.00870006	-0.00425808	-0.00551535	0.01742	-0.0032953	0.0191235	-0.00435789	0.00119526	0.0112144	0.0151585	0.00759178	0.00424984	0.000382804	-0.000772997	0.00990806	0.00528187	0.00970516	-0.00110423	0.00434198	0.0115525
Armenia_Lchashen_LBA	I18270	0.0084892	-0.00796046	-0.00693697	0.0173493	-0.00265404	0.0218756	-0.00385777	0.00500601	0.0135314	0.0112886	0.00504992	0.0050521	0.00458913	0.00538515	0.00800233	0.00342686	0.00278568	0.00471609	-0.00333352	0.000747025
Armenia_Lchashen_LBA	I18271	0.00795639	-0.0048479	-0.0068449	0.0200116	0.000223862	0.0188991	-0.00167698	0.00810173	0.00925236	0.0109818	0.00369442	0.00525202	-0.00315526	0.00306047	0.00784386	0.0047113	-0.00200725	0.00422973	-0.00360083	8.11295e-05
Armenia_Lchashen_LBA	I18272	0.00919855	-0.0057832	-0.00814939	0.0170848	-0.00244117	0.0223621	-0.00336265	0.00742399	0.0161267	0.0154722	-0.002973	0.00115139	-0.00375335	-9.85632e-05	0.00576434	0.00883972	-0.0049182	0.00245412	0.00297879	0.0024318
Armenia_Lchashen_LBA	I18274	0.0087317	-0.00419158	-0.00958916	0.016083	0.000444398	0.0211568	-0.0104685	0.00531376	0.0125544	0.0107121	0.000760215	0.00171525	0.00548788	0.0028314	0.0134123	0.00857407	-0.00389788	0.00107686	0.00244822	0.0158061
Armenia_Lchashen_LBA	I18275	0.00907334	-0.00583631	-0.00762955	0.0179731	-0.00228755	0.0230424	-0.00475766	0.00630037	0.00752009	0.0175826	-0.00465066	0.00380607	0.0037728	0.00335446	0.00407503	0.00251807	-0.000704325	0.00433979	-0.0129947	0.00857852
Armenia_Lchashen_LBA	I18276	0.00976778	-0.00545429	-0.0082696	0.0194219	-0.0050728	0.0211608	-0.0063485	0.00365199	0.0147566	0.0149274	-0.0075231	0.00533837	0.00135057	0.00149164	0.0100361	0.00334459	-0.000626266	0.0096128	0.00155086	0.00830131
Armenia_Lchashen_LBA	I18277	0.00846922	-0.00361958	-0.00565131	0.0185503	-0.000357085	0.0162945	-0.00106235	0.00577569	0.0106839	0.0142323	-0.000224824	-0.00102733	0.00566984	-1.32667e-05	0.0109888	0.00492948	-0.00246974	0.00979109	-0.00647705	0.00730841
Armenia_Lchashen_LBA	I18278	0.00912096	-0.00768126	-0.00997998	0.0142406	-0.00461205	0.0231466	-0.00569912	0.0104857	0.0139227	0.0120998	-0.00532816	0.00727693	0.00934582	0.00267501	0.0089262	0.00134726	-0.00159792	-0.00237379	0.00412113	0.00929264
Armenia_Lchashen_LBA	I18279	0.00915185	-0.00471879	-0.00787677	0.0199333	-0.00469037	0.0218717	-0.00686939	0.00268524	0.0152563	0.0133954	0.000205002	0.00283195	0.00257602	-0.000994971	0.00810548	0.00658227	-0.00149317	0.00305665	0.00346778	0.00920419
Armenia_Lchashen_LBA	I18280	0.00943705	-0.00645181	-0.00759794	0.0174078	-0.00137042	0.0187989	-0.00644517	0.00383964	0.00962655	0.0159889	0.00245423	0.00179978	-0.00355869	0.00316305	0.00983713	0.00326209	0.00111208	0.00080965	-0.00074304	0.0101807
Armenia_Lchashen_LBA_o	I18273	0.00838665	-0.00976184	-0.0105988	0.0150616	-0.0103164	0.0211226	-0.00540071	0.0129072	0.0136636	0.0152233	-0.000879014	-0.000602022	0.00245005	0.00224413	0.00895879	0.00618579	0.00566449	-0.00680621	-0.00850791	0.00490046
Armenia_LIA	I18236	0.0088159	-0.00716452	-0.00783583	0.0194753	-0.00586953	0.0194387	-0.00424151	0.00597154	0.0132597	0.0131572	-0.00107457	0.000819307	-0.00241708	-0.00373476	0.00927266	0.00325029	0.00469224	0.00643941	-0.00547555	-0.00252638
Armenia_LIA	I18237	0.00886614	-0.00772676	-0.00901094	0.016578	-0.00450917	0.0187187	-0.00368687	0.0030683	0.0119645	0.0132608	0.000658456	-0.00169163	0.00192748	-0.00586977	0.00726199	0.00333733	-0.000526591	0.00175823	0.00281156	0.00238907
Armenia_LIA	I18238	0.00867052	-0.00530107	-0.00751541	0.0190142	-0.00141095	0.0173095	-0.00330721	0.00661187	0.0145087	0.013745	0.000669227	0.00724646	-0.000685338	-0.00146075	0.00621133	-0.00272328	-0.00328217	0.00526304	-0.00801488	0.00934242
Armenia_LIA_o2	I20438	0.00941715	-0.011202	-0.0122563	0.0171336	-0.0114397	0.0166938	-0.00816194	0.0123121	0.00763486	0.00750541	-0.00390016	0.00559604	-0.00161966	0.00745424	0.00162691	-0.0019558	0.0110475	-0.000642399	-0.000832207	0.00993152
Armenia_LIA_o3	I20437	0.00972313	-0.0128569	-0.0151922	0.0111441	-0.00840729	0.0154819	-0.00500835	0.0125952	0.00937403	0.0089233	-0.00735265	2.23251e-05	-0.000291244	-2.24846e-05	0.0115228	0.0117521	0.000848868	0.00255138	0.00253423	-0.0014919
Armenia_MBA	I1656	0.00868112	-0.00671764	-0.00757624	0.0191609	-0.00452765	0.0168397	-0.00506268	0.00469495	0.0119255	0.00944474	-0.00669892	-0.00353328	0.00206713	0.00275193	0.00660203	0.00268353	-0.00156275	4.17371e-05	0.0057004	0.0207911
Armenia_MBA	I14813	0.00830702	-0.00336128	-0.00567431	0.020499	0.0021923	0.0187019	-0.0024838	0.00387416	0.00593705	0.0139077	-0.00400254	0.000560634	-0.000144359	-0.00278681	0.0114177	0.00709263	-0.00200884	0.00305943	-0.0049266	0.00604615
Armenia_unknown	I10252_v54.1_addback	0.0102564	-0.0126049	-0.0154045	0.0127897	-0.0116558	0.0215744	-0.0102366	0.00330101	0.0176821	0.0178455	-0.00502175	0.00851491	-0.0107391	0.00510274	0.00544134	0.00683464	0.0134279	-0.00337965	-0.0203592	0.0152716
Armenia_UrartianEmpire	I11855	0.00856296	-0.00651574	-0.00976838	0.0201787	-0.0115783	0.011673	-0.000197428	0.00364751	0.0094005	0.00739284	-0.00314561	0.00130563	0.0054903	-0.000893918	0.0164941	0.00422987	-0.000976927	-0.00173365	0.0026002	0.0148894
Assyrian.HO	Assyrian151.HO	0.0097233	-0.0133578	-0.01453	0.0102998	-0.0192553	-0.00541234	-0.00362189	0.0100731	-0.00155002	0.00296469	-0.0129526	0.00138945	-0.000458879	-0.000458501	0.00973366	0.00142452	0.000979734	0.00112482	-0.000680914	0.00110018
Assyrian.HO	Assyrian152.HO	0.00917345	-0.0120523	-0.0144505	0.0104853	-0.016725	-0.00756281	-0.00294116	0.00746751	-0.00241438	0.00380323	-0.0109954	-0.00265138	-0.00105229	-0.00125718	0.00760945	0.00172686	-0.00178106	-0.00417271	-0.00579356	0.00509431
Assyrian.HO	Assyrian153.HO	0.00937637	-0.0120805	-0.0134433	0.00988952	-0.0171918	-0.00628129	-0.00628705	0.00934281	-0.00363475	0.0040788	-0.0130219	0.000557728	0.00265683	0.000371948	0.00719626	0.0035605	-0.00562529	-0.00146675	-0.00265974	-0.00287902
Assyrian.HO	Assyrian155.HO	0.00957098	-0.013218	-0.0143205	0.00848927	-0.0202956	-0.00846879	-0.004761	0.00730572	-0.0019425	0.00157893	-0.00989621	-0.00144553	-0.00128653	-0.00291618	0.00718574	0.00105937	-0.00562201	0.000253989	0.00121337	0.00625517
Assyrian.HO	Assyrian159.HO	0.00940241	-0.0136587	-0.0152328	0.00948955	-0.0197379	-0.00548889	-0.00413304	0.0106347	-0.00228966	0.00171429	-0.0136707	0.000950309	0.000721905	-0.001571	0.00646314	0.00677799	0.000758701	-0.00108533	-0.00181874	0.0107939
Assyrian.HO	Assyrian160.HO	0.00823514	-0.0114912	-0.0143358	0.0116909	-0.0210083	-0.00703436	-0.00595473	0.00846586	0.00319267	0.00405904	-0.0144142	0.00449398	-0.00284123	0.00347242	0.00996107	0.00382059	-0.000878534	0.00524733	-0.000370275	-0.000534032
Assyrian.HO	Assyrian161.HO	0.0091677	-0.0128922	-0.0140826	0.00960203	-0.0146245	-0.00649069	-0.00619839	0.010932	-2.66253e-05	0.000563521	-0.012566	0.000160566	-0.00130627	0.00344134	0.00497871	0.000183066	-0.00751282	-0.00345505	0.000130974	0.00182773
Assyrian.HO	Assyrian162.HO	0.00941752	-0.0133692	-0.0143308	0.011156	-0.0198916	-0.00786963	-0.00647602	0.00875055	-0.000628658	0.00183695	-0.00835217	-0.000276177	0.000345198	0.000889005	0.00603395	0.00200599	-0.00459623	-0.000659375	0.00305197	0.00562607
Assyrian.HO	Assyrian163.HO	0.00895682	-0.012388	-0.0125053	0.0105321	-0.018219	-0.00699059	-0.00458602	0.00881623	-0.000802279	0.00448702	-0.0153067	0.00110784	-0.00312288	-0.00221418	0.0108882	0.00141086	0.00026764	-0.000296977	-0.00165553	-0.000990807
Assyrian.HO	Assyrian164.HO	0.00945855	-0.0130456	-0.0146125	0.00929941	-0.0159064	-0.00844732	0.00110739	0.00814179	-0.00118973	0.00384493	-0.00780623	-0.000213525	-0.00247004	0.00303341	0.0058097	0.000452144	-0.000786898	-0.00094108	-0.00293776	0.00280305
Assyrian.HO	Assyrian165.HO	0.0089573	-0.0131272	-0.0161662	0.00936618	-0.01902	-0.00568467	-0.00550056	0.0080294	-0.00176707	0.000603772	-0.0115798	-9.81656e-05	-0.00122393	-0.00552566	0.00779222	0.00586502	-0.00619667	0.000799738	-0.00103923	0.00106357
Austria_Klosterneuburg_Roman.SG	R10657.SG	0.00972936	0.0107402	0.00876054	0.00577018	0.00534761	-0.0171681	0.00427309	-0.0125581	-0.00145144	0.00259635	0.00171815	-0.00941903	-0.0035807	-0.0024617	-0.000461538	0.00140764	0.00601317	0.00306858	0.00693259	-0.00899713
Austria_Klosterneuburg_Roman.SG	R10659.SG	0.0101997	0.00955917	0.00496968	-0.0031728	0.00387348	-0.0190199	0.00700314	-0.00877273	-0.000833243	0.000642012	-0.00283897	-0.00126004	-0.00735333	-0.00508183	0.00337308	0.0105572	0.00333635	0.00354752	0.00490408	-0.00380943
Austria_Klosterneuburg_Roman_oLevant.SG	R10654.SG	0.0111333	-0.000627149	-0.00784484	-0.00418883	0.0051506	-0.013795	0.00114266	-0.00232977	0.00165577	-0.000361299	-0.00570874	0.000810193	-0.00316192	-0.00161717	-0.00577172	-0.00327857	1.17398e-05	-0.00298157	-0.000364349	-0.00114877
Austria_Klosterneuburg_Roman_oLevant.SG	R10660.SG	0.0101095	0.00408823	-0.0008556	-0.00469707	0.00185528	-0.0137222	0.00279328	-0.00309042	-0.00543534	-0.00442962	-0.00108802	-0.000942808	0.00452438	0.00120393	0.00405181	-0.00081989	-0.000223117	-0.00181947	-0.00617714	0.00279299
Azerbaijan_Caucasus_lowlands_LN	MTT001	0.0109201	-0.014498	-0.0179554	0.00316358	-0.00499468	0.0282588	-0.00924384	0.0100448	0.00665889	0.00440812	-0.00411398	0.00253508	0.0033548	-0.00549143	0.0104147	0.00829007	-0.0119996	0.00295723	0.0079803	0.00942253
Azerbaijan_Caucasus_lowlands_LN	POT002	0.0103852	-0.0136434	-0.0166081	0.00743993	-0.00798562	0.0315902	-0.012611	0.0134059	0.00615291	0.0115919	-0.00685389	0.00746994	0.00666011	0.00408209	0.00172099	0.00875489	-0.00502504	0.00472495	0.00211963	0.0107671
Azeri.HO	AZR-0853.HO	0.00661383	-0.00649452	-0.00582857	0.0191046	-0.0119295	-0.0084917	-0.00246937	0.00228411	-0.000760622	0.00799745	-0.00438952	-0.00227731	0.00127564	-0.0021689	0.00563369	0.000769743	-0.00221101	-0.00256316	-0.00801277	0.0037582
Azeri.HO	AZR-0860.HO	0.00686563	-0.00628454	-0.00848811	0.0133465	-0.0149054	-0.00974388	0.00143269	-0.000483671	0.00167716	0.00437393	-0.00763626	0.00751121	0.00223038	2.95015e-05	0.00368992	0.00104175	-0.00305878	0.00295326	-0.00162161	0.00337326
Azeri.HO	AZR-0864.HO	0.00578529	-0.0058335	-0.00824015	0.0152037	-0.0162771	-0.00850891	-0.00144253	0.00270161	-0.00266104	0.00529245	-0.0111868	0.00398268	0.00203061	0.000622423	0.00200141	0.00393758	-0.00224477	0.000332597	-0.00386359	0.00637168
Azeri.HO	AZR-0865.HO	0.00657828	-0.00916233	-0.00921026	0.0140036	-0.0185012	-0.00620169	-0.00385736	0.00376129	0.00131503	0.000806072	-0.0109647	0.0039864	-0.00110647	0.000532186	0.00146671	0.000145882	0.00253175	-0.0018054	0.00228024	0.00117395
Azeri.HO	AZR-0866.HO	0.00629124	-0.00742052	-0.00956702	0.0153483	-0.014704	-0.00924256	-0.00151071	0.00186708	-0.00318373	0.00351947	-0.0106819	0.00211658	-0.00386478	0.000739748	0.00614718	0.00564349	-0.0013604	0.000187019	-0.00455804	0.00665951
Azeri.HO	AZR-0868.HO	0.00526019	-0.00705416	-0.00787183	0.0137883	-0.0141137	-0.00942873	-0.00111828	0.00177399	-0.00295713	0.00559142	-0.00755332	0.00580827	-0.000367672	-0.00350689	0.00321682	0.00304174	-0.00448424	0.000316594	3.5165e-05	0.00592685
Azeri.HO	AZR-0869.HO	0.00574467	-0.00708864	-0.0087612	0.0158593	-0.0184519	-0.00837682	0.000899776	0.00423766	0.00304363	0.00479834	-0.01048	0.000837363	-0.00101173	0.00368119	0.00435589	0.00455057	0.00129149	0.000903927	0.00100926	0.00124895
Azeri.HO	AZR-0870.HO	0.00574129	-0.00789572	-0.00905758	0.0144971	-0.0160398	-0.00876852	-0.0014545	0.00284216	0.00315692	0.00195362	-0.00531063	0.00507115	-0.000733115	0.00061244	0.00271076	-0.00306282	-0.0013977	-0.000968411	-0.00175308	0.00377667
Azeri.HO	AZR-1010.HO	0.00568495	-0.00998199	-0.0104709	0.014686	-0.0180946	-0.00719188	-0.00123796	0.00713936	-0.00231275	0.00575749	-0.00736295	0.00362201	0.00388	0.00130265	0.00312317	0.00684457	0.000531798	0.00254939	0.000418341	0.00175118
Azeri.HO	AZR-1012.HO	0.00416696	-0.00865955	-0.0101894	0.0109531	-0.0157896	-0.00623124	0.00242429	-0.000139892	-0.00274746	0.000579251	-0.0118118	0.00118394	0.00065171	0.000491087	0.00337771	-0.00125777	0.0020086	0.001403	-0.000717086	0.00245196
Azeri.HO	AZR-1013.HO	0.00596159	-0.0105812	-0.0109694	0.0131721	-0.0187154	-0.00835258	0.000248111	0.0064771	-0.00303033	0.00278952	-0.0105798	0.00141952	-0.00109239	-0.000363274	0.00158605	-0.00274456	-1.02989e-05	0.000549165	-0.00357097	0.00416227
Azeri.HO	AZR-1017.HO	0.0048643	-0.00906989	-0.00923074	0.0129279	-0.0200565	-0.00537507	-0.00283798	0.00553676	-0.00328493	0.00171334	-0.00790417	0.00287918	0.000690461	0.00222902	0.0013593	0.000956153	-0.000181979	-0.00241172	-0.00174305	0.00492242
Azeri.HO	AZR-1018.HO	0.00637766	-0.0104739	-0.0101091	0.0125487	-0.017609	-0.0072613	0.00211755	0.00280321	-0.00237375	-0.000872854	-0.00656475	0.00144247	-0.000271856	-0.00227436	0.000523017	-0.000736642	-0.00171327	-0.00200001	-0.00607904	0.00279316
Azeri.HO	AZR-1037.HO	0.00526972	-0.0091409	-0.0116912	0.0114097	-0.0186914	-0.00627882	0.000884212	0.00547189	-0.00047972	0.0051203	-0.0106898	0.00197229	0.00157731	0.00304273	0.002951	0.00417928	0.00293698	0.000262588	0.00454756	0.00671912
Azeri.HO	AZR-1039.HO	0.00626282	-0.00956743	-0.0116905	0.0124532	-0.0145654	-0.00995005	-0.000380465	0.00500615	0.00288642	0.00847536	-0.00937287	0.00332354	-0.00116049	0.00297618	0.00544051	0.00407636	0.00122057	-0.00228857	-0.00359721	0.00654771
Azeri.HO	AZR-1054.HO	0.00629984	-0.0103102	-0.0119978	0.0127207	-0.0152375	-0.0106559	-0.00281888	0.00702142	0.000161357	0.00175395	-0.0109568	0.00243443	0.000155812	0.00184142	0.00318783	0.00143109	0.00282842	-0.000783414	-0.00558652	0.00204903
Azeri.HO	AZR-1058.HO	0.0057695	-0.00930774	-0.00890049	0.0132752	-0.0172952	-0.00628913	-0.000197213	0.00699231	-0.0010266	0.00161481	-0.0115819	0.0032192	-0.000517621	0.00143555	0.00157078	5.26265e-05	-0.0016622	0.00457139	-0.00971319	4.4222e-05
Azeri.WGA.HO	Baku01.HO	0.00743286	-0.0104612	-0.0102185	0.0165289	-0.0182972	-0.00539181	-0.00260965	0.00622873	-0.0018285	0.00188113	-0.0102122	0.0037827	-0.00474315	0.00446009	0.00394332	0.000940475	-0.00417218	-0.00799494	-0.00215102	0.00335404
Azeri.WGA.HO	Baku02.HO	0.00731385	-0.0115488	-0.00960391	0.0173567	-0.0219677	-0.00596941	-0.00727958	0.00930255	0.00113797	0.00358529	-0.01086	0.00273857	0.000235966	0.00216028	0.00304166	0.00344638	3.99493e-05	-0.0027115	-1.92046e-05	-0.00320683
Azeri.WGA.HO	Baku03.HO	0.00699433	-0.00995574	-0.00985886	0.0156257	-0.0187881	-0.00732537	-0.00533301	0.00816009	-3.47238e-05	-0.0013873	-0.00841298	0.00367408	0.000861637	0.000473332	0.00114499	0.000318378	0.000796382	-0.00471876	-0.00176328	0.00340748
Belarusian.HO	bel8s.HO	0.00877683	0.00938697	0.0067546	0.00342057	-0.0024793	-0.0227571	0.00694669	-0.00787841	-0.00165798	0.00349897	-0.000927735	-0.00862619	-0.00131287	-0.00172129	0.0111422	0.00133867	0.0092537	-0.00725862	-0.000949238	-0.00804249
Belarusian.HO	bel23s.HO	0.00896554	0.0122595	0.00921062	0.00114273	-0.00219633	-0.0243495	0.00530396	-0.0116325	0.00405521	0.00885798	0.000149396	-0.00368681	-0.00230884	0.000375128	0.00711083	0.00377161	0.00544191	-0.00196822	-0.00337753	-0.00753498
Belarusian.HO	bel30s.HO	0.00918974	0.0112893	0.00858917	0.00276948	-0.000960284	-0.023832	0.00761633	-0.006458	0.00339948	0.00712395	-0.00533535	-0.0054672	-0.00272967	-0.00274311	0.0110928	0.00427967	9.81728e-05	-0.00537037	-0.00221196	-0.00238294
Belarusian.HO	bel43s.HO	0.00919718	0.0117051	0.00955271	0.0030178	-0.000294195	-0.0215216	0.00631096	-0.00842479	-0.000208555	0.00177568	-0.000690073	0.00205132	0.00176268	-0.00302012	0.00529063	0.00359074	0.00531348	-0.00740883	-0.00110225	-0.00746046
Belarusian.HO	bel72c.HO	0.00853609	0.0106059	0.00747076	0.00375736	-0.00125751	-0.0224099	0.00290749	-0.00835207	0.000475415	0.00523622	-0.00179641	-0.00289818	-0.00278219	-0.00488413	0.008239	0.0034583	-0.00164451	-0.0013785	-0.00454978	-0.00175774
Belarusian.HO	bel82s.HO	0.0093894	0.011331	0.00867354	0.00324186	0.000695188	-0.0247063	0.00363503	-0.00766402	0.00178551	0.00349974	-0.00290516	-0.00262477	9.99785e-05	-0.00326025	0.00822655	0.00165469	0.00116607	-0.003354	0.000404881	-0.00487353
Belarusian.HO	bel93c.HO	0.00883168	0.0111296	0.0100259	0.00221723	-0.00240652	-0.0229878	0.00402772	-0.0127909	0.00145254	0.00598713	0.00108146	-0.00266398	-0.00425449	-0.00506787	0.00710642	0.00457104	0.00186398	-0.00100481	0.00174262	-0.00476769
Belarusian.HO	bel110c.HO	0.0088106	0.0112328	0.00865823	0.00388101	-0.00420526	-0.0233645	0.00548614	-0.00977507	0.00300258	0.00818341	-0.00266153	-0.0049088	0.000163184	-0.0075247	0.0120529	-0.000138246	0.00444385	-0.0104402	0.00405968	-0.00875337
Belarusian.HO	belarusian23vp.HO	0.00821006	0.0104378	0.00845428	0.00503624	-0.00191632	-0.0224918	0.00288079	-0.00731966	0.000600076	0.0081176	-0.0019652	-0.00302187	0.00104835	-0.00199119	0.00701618	0.00186806	0.00491248	-0.00135624	-0.00316713	-0.00845387
Belarusian.HO	belarusian47zp.HO	0.00919999	0.0103616	0.0080709	0.00243777	-0.0019595	-0.0209546	0.00441942	-0.0102061	-0.000216538	0.00560361	0.00164964	-0.000654652	0.00207747	0.00027176	0.00406199	0.00463272	0.00348719	-0.00622994	-0.00421824	-0.00841277
Botswana_Xaro_EIA	XAR001	-0.00706176	-0.0948766	0.0766608	-0.0123474	0.0248249	0.00856989	0.000781717	-0.00386623	0.00918048	0.0104523	-0.00169945	-0.0164394	0.000833925	-0.00681329	-0.0107083	-0.0216452	0.0423469	-0.000975686	-0.0150226	0.0231535
Botswana_Xaro_EIA	XAR002	-0.00681895	-0.0930552	0.0743745	-0.012905	0.0215487	0.00558715	0.00046549	-0.000956889	0.0129564	0.010234	-0.00179575	-0.00762349	0.00220414	-0.00483347	-0.0128069	-0.0197827	0.039348	0.00553566	-0.00658415	0.00718718
Brahmin.DG	S_Brahmin-1.DG	-0.00413082	-0.00981907	0.000458437	0.0260462	-0.0338603	0.00236139	0.00252234	-0.00682292	-0.0224768	-0.0237462	0.0254538	0.0109778	-0.00952623	-0.000647744	-0.0235352	-0.00928892	0.00759666	0.000750222	0.00480538	-0.0178795
Brahmin.DG	S_Brahmin-2.DG	-0.00488153	-0.00971999	-0.000211498	0.0268564	-0.0352651	0.00323515	-0.000867882	-0.00951322	-0.0194367	-0.0260843	0.0184874	0.00785373	-0.00499152	-0.00256691	-0.0197221	-0.00754555	0.00548207	-0.00278461	0.00341381	-0.0134105
Brahui.DG	HGDP00001.DG	0.00200877	-0.0116919	-0.00269864	0.0280241	-0.0300081	0.00163048	-0.00109293	0.00394043	-0.00886092	-0.0102275	0.00299021	0.00626604	-0.00304144	-0.00266228	-0.014869	-0.00500142	0.00444628	-0.00063957	0.0044818	-0.00226774
Brahui.DG	HGDP00003.DG	0.00180805	-0.0116826	-0.00419803	0.0282116	-0.0290566	-0.00250127	-0.00473813	0.00395398	-0.0103646	-0.0105175	0.00409908	0.00796538	-0.00735841	-0.00253013	-0.0134602	-0.00427264	0.00759345	0.000498933	0.00546121	-0.00793531
Brahui.DG	HGDP00005.DG	0.00102436	-0.0110461	-0.00327562	0.0286081	-0.0303931	0.000785333	-0.00485664	0.00308732	-0.00897705	-0.00957032	0.00330217	0.00832998	-0.00632803	-0.00178931	-0.0161876	-0.00984241	0.00109135	-0.00335016	-0.000432728	-0.00614502
Brahui.DG	HGDP00007.DG	0.00238092	-0.0106935	-0.00457335	0.0273126	-0.0300687	-0.00103348	-0.00380354	0.00191024	-0.00728208	-0.0121827	0.00191536	0.00592338	-0.00833584	0.00405395	-0.0150449	-0.000226328	0.0113488	-0.00569498	0.00289564	-0.00662052
Brahui.DG	HGDP00009.DG	0.0025744	-0.0103166	-0.00358675	0.0278095	-0.0315238	-0.00269263	-0.00318182	0.00303149	-0.00692861	-0.00686772	0.000834972	0.00511938	-0.00335088	-0.00247945	-0.0153257	-0.00454377	0.00662651	-0.00316043	0.00275659	-0.00340404
Brahui.DG	HGDP00011.DG	0.00204806	-0.0103714	-0.00614133	0.0289263	-0.0300897	0.000339232	-0.00270432	0.00303169	-0.00695744	-0.0099266	0.00419705	0.0120148	-0.00457417	-9.88595e-05	-0.0125078	-0.00222008	0.00252856	-0.00254061	0.00608261	-0.00739522
Brahui.DG	HGDP00015.DG	0.00246881	-0.01064	-0.00599211	0.0288632	-0.0301735	-0.000814495	-0.000482805	0.00293658	-0.00719333	-0.0103666	0.00713987	0.00492904	-0.0073855	0.00338874	-0.0143436	-0.0056213	0.00334999	-0.000378377	0.0020744	-0.00954253
Brahui.DG	HGDP00017.DG	0.0023251	-0.0115131	-0.00529756	0.0285952	-0.0313196	-0.000490482	-0.00376665	0.00177887	-0.00794442	-0.00848161	0.00468101	0.00845133	-0.0053592	-0.000105963	-0.016186	-0.00254868	0.00120128	-0.00271541	0.00478684	-0.00465075
Brahui.DG	HGDP00019.DG	0.00141732	-0.0113363	-0.0054796	0.0270203	-0.0289357	-0.00411701	-0.00274364	0.00323173	-0.00925935	-0.0117257	0.00721396	0.00384934	-0.00860694	-0.00181694	-0.0151634	-0.00686294	0.0100309	-0.0028865	0.00981411	1.03598e-06
Brahui.DG	HGDP00021.DG	0.00254937	-0.0125987	-0.000728501	0.0275897	-0.030294	-0.000698197	-0.00107181	0.00228541	-0.00702788	-0.00845992	0.00170246	0.00931751	-0.00545942	0.000922662	-0.0166478	-0.00289948	0.0102228	-0.00587604	0.00554999	-0.0086464
Brahui.DG	HGDP00023.DG	0.00219205	-0.0105847	-0.00464149	0.0299332	-0.0294365	0.00174181	-0.00427415	0.00784843	-0.00498037	-0.00927473	-0.00155767	0.0084864	-0.0089853	0.000358272	-0.01287	-0.0058455	0.0059171	-0.0023529	0.00483753	-0.00613508
Brahui.DG	HGDP00025.DG	0.00232978	-0.00974755	-0.00558965	0.0285554	-0.030544	-0.000795572	-0.00455373	0.00292804	-0.00945039	-0.00927279	0.00339767	0.00902575	-0.00387269	-0.00189769	-0.00983323	-0.00604617	0.00682107	-0.00290722	0.0047531	-0.00756802
Brahui.DG	HGDP00027.DG	0.00191591	-0.0123881	-0.00227881	0.0286517	-0.0330993	-0.00371006	-0.00284401	-0.00236222	-0.00938678	-0.010343	0.00654321	0.00314796	-0.0087093	-0.000930708	-0.0185113	-0.00784494	0.00925833	-0.00538194	0.00413641	-0.0135662
Brahui.DG	HGDP00031.DG	0.00206162	-0.010809	-0.00320588	0.029194	-0.0290226	0.000498897	-0.000293863	0.00232673	-0.01244	-0.0113045	0.00333873	0.00971333	-0.0116691	0.000931765	-0.0150642	-0.00111234	0.00749276	0.00236327	0.00345989	-0.00466016
Brahui.DG	HGDP00033.DG	0.0023587	-0.0101858	-0.00460596	0.0281954	-0.0336276	0.00102479	-0.00217835	0.00285676	-0.0108824	-0.0102884	0.00133311	0.0110368	-0.00487304	-0.00184415	-0.0177198	0.000520229	0.00142369	-0.00372472	0.00428976	-0.00110464
Brahui.DG	HGDP00035.DG	0.00111188	-0.0127397	-0.00441278	0.0305755	-0.0343437	0.000535553	-0.00115799	0.00230339	-0.00874583	-0.0116857	0.00589392	0.0077396	-0.00575695	-0.00145471	-0.0151055	-0.00409296	0.00799948	0.00383574	0.00348344	-0.00811113
Brahui.DG	HGDP00037.DG	0.00241978	-0.0091911	-0.00337716	0.0277129	-0.0300028	-0.000362054	-0.00381721	0.000240026	-0.00843153	-0.00867744	0.00255958	0.00899133	-0.00379255	0.00123895	-0.0144531	-0.00537642	0.00531597	-0.00479542	0.00797917	-0.0086763
Brahui.DG	HGDP00039.DG	0.000228824	-0.0114592	-0.00159635	0.027863	-0.0313454	7.81594e-05	-0.00156207	0.00174723	-0.0140252	-0.0112651	0.0066633	0.00933517	-0.00765623	0.00078445	-0.0122136	-0.00571179	0.00612269	0.00031447	0.00209286	-0.00831162
Brahui.DG	HGDP00043.DG	0.0023688	-0.0126129	-0.00182239	0.0276481	-0.0307534	-0.00100635	-0.00465831	0.00178613	-0.0050968	-0.00866722	0.00581284	0.00872529	-0.00820285	-0.00078421	-0.0125309	-0.00550214	0.00489715	-0.000429584	0.00350007	-0.00183412
Brahui.DG	HGDP00045.DG	0.00245103	-0.0101283	-0.00427276	0.0286845	-0.0296617	-0.000281235	-0.00507632	0.00133191	-0.0106424	-0.00922155	0.000211476	0.0126561	-0.00834892	0.00237914	-0.0156042	-0.00388139	0.00162301	-0.00282025	0.00519154	-0.00668937
Brahui.DG	HGDP00049.DG	0.00191291	-0.0114632	-0.0035267	0.029392	-0.0273199	-0.000626046	-0.00300285	0.0028593	-0.00875368	-0.00742564	0.00562224	0.0063946	-0.00778407	-0.00584826	-0.00990872	-0.00453961	0.00463793	-0.00104729	0.00310485	-0.00644796
Brahui.DG	HGDP00072.DG	0.00261238	-0.00993466	-0.0026016	0.0280746	-0.0263734	0.00101825	-0.0041036	0.00157087	-0.0118171	-0.0112747	0.00466445	0.0106038	-0.00382615	-0.00230896	-0.0156039	-0.00307752	0.00466036	-0.00280561	0.00442963	-0.00399402
Brahui.DG	S_Brahui-1.DG	0.00191507	-0.0123855	-0.00230253	0.0286441	-0.0329354	-0.00361558	-0.00275372	-0.00228887	-0.00949371	-0.0104328	0.00648216	0.00300943	-0.00873189	-0.000854347	-0.0183824	-0.00772406	0.00918023	-0.00542493	0.00421916	-0.0132296
Brahui.DG	S_Brahui-2.DG	0.00141613	-0.0113378	-0.0055308	0.0269904	-0.0288468	-0.00404369	-0.00270422	0.00312822	-0.00931611	-0.0118167	0.00737498	0.00386382	-0.00856285	-0.00176999	-0.0152867	-0.00681049	0.0100165	-0.00289056	0.00994987	-0.00012586
Bulgarian.DG	S_Bulgarian-1.DG	0.00963109	0.00106208	-0.00331887	0.00113012	-0.00353329	-0.0208102	-0.000357234	-0.00432616	-0.00338075	0.00244716	-0.0119238	0.00186201	-0.00400317	-0.00587825	0.00691472	-3.42773e-05	0.00691603	-0.0116652	-0.015012	-0.0018789
Bulgarian.DG	S_Bulgarian-2.DG	0.010545	-0.000272308	-0.00465761	-0.00060175	-0.00237847	-0.0166864	-0.000577421	-0.00176011	-0.00152246	0.00383746	-0.00522131	-0.00241441	-0.00256613	0.00146355	0.00125479	0.00152973	-0.00724348	-0.000927168	-0.00879867	-0.00203965
Bulgarian.HO	BulgarianA1.HO	0.00999599	0.000127459	-0.00307665	-0.00151097	-0.00290143	-0.0159343	-2.00152e-05	-0.000737933	-0.00554635	-7.89066e-06	-0.00254308	0.00182186	-0.00201635	0.00400792	0.00671924	0.00299072	0.00117198	-0.00729201	-0.00414375	-0.00270507
Bulgarian.HO	BulgarianA4.HO	0.00995418	0.00354368	-0.000532502	-0.0014219	-0.00322281	-0.0184461	0.00335839	-0.00187203	-0.00503566	-0.000258263	-0.00422099	-0.00494987	0.0016523	-0.00141456	0.00685501	0.000608862	0.00261028	-0.00202621	-0.00786115	-0.0107941
Bulgarian.HO	BulgarianB1.HO	0.0108015	0.0017258	-0.00329099	-0.00108117	-0.000804504	-0.0166526	0.00212543	-0.00337717	-0.00233932	0.000305759	-0.00778934	-0.00327897	0.00158879	0.000774412	0.00406085	0.00258163	0.000449495	-0.0007389	-0.00408878	-0.00281685
Bulgarian.HO	BulgarianB4.HO	0.00955813	0.000773225	-0.0032245	0.00120137	-0.0035507	-0.0208701	-0.000250898	-0.00417323	-0.00314123	0.00243173	-0.0116669	0.00186562	-0.00376493	-0.00575374	0.00702551	-0.000203693	0.00667331	-0.0112302	-0.0152018	-0.00193272
Bulgarian.HO	BulgarianC1.HO	0.0104998	-0.000216177	-0.00463433	-0.000536985	-0.00245265	-0.0166804	-0.000485836	-0.00158937	-0.00167385	0.00386931	-0.00532917	-0.00259705	-0.0025527	0.00160178	0.00137552	0.00163414	-0.00748013	-0.000953944	-0.00897806	-0.00210732
Bulgarian.HO	BulgarianD6.HO	0.0100978	0.00394715	-0.00361395	-0.000119139	-0.00141153	-0.0176361	0.00248812	-0.00483694	-0.00146582	0.00487624	-0.00300843	0.00347831	0.00167692	-0.000336403	0.00322537	0.00342955	-6.23965e-05	0.00129509	0.000755439	-0.00368608
Bulgarian.HO	BulgarianE2.HO	0.0104293	0.00247367	-0.00201206	0.00121568	0.000124891	-0.0181797	0.00390176	-0.00202449	-0.00492219	0.00650853	-0.00636849	0.00204446	0.000686526	-0.00223441	0.00466525	0.00375508	-0.00104486	-0.00484332	-0.00320737	-0.00872275
Bulgarian.HO	BulgarianF1.HO	0.009666	0.00126371	-0.00269596	0.000591328	0.00154945	-0.0189617	0.00219802	-0.00389158	9.37092e-06	0.00422147	-0.00427927	0.000882186	0.00180934	0.00308999	0.00418454	0.00350291	0.00283329	-0.00672084	-0.00525951	-0.00121055
Bulgarian.HO	BulgarianF2.HO	0.010205	0.00238495	-0.00115994	-0.000190475	-0.00344093	-0.0188887	0.00443369	-0.00332797	0.000465863	0.00542655	-0.00636081	-0.000266632	0.00301718	0.00479596	0.000915238	0.00143149	-0.000848879	-0.00437891	0.00173307	-0.00576571
Bulgarian.HO	BulgarianH2.HO	0.0105842	-0.00100762	-0.00400301	-0.000625743	-0.00485699	-0.0174929	0.00341053	-0.00127675	-0.00184809	0.00302858	-0.00277522	-0.000644185	0.00185988	-0.00855961	0.00291247	0.000659153	-0.00179511	-0.00557045	-0.00414326	-0.00380427
Bulgaria_BachoKiro_LatePleistocene	BB7-240_noUDG	-0.0134506	-0.0201662	0.0179772	0.000224745	-0.0277469	0.0380752	0.00562659	-0.0102932	-0.0460909	-0.0677915	0.0531818	-0.014867	-0.00282205	-0.00197383	-0.00276253	-0.00751698	-0.0506556	-0.000783354	0.0221674	-0.0173853
Bulgaria_BachoKiro_LatePleistocene	BK-1653_noUDG	0.00178721	-0.00035172	0.0228544	-0.0145001	-0.0233463	0.0266389	-0.00565345	0.0164939	-0.0444962	-0.0533081	0.0166374	-0.0172368	-0.0201293	-0.0116412	0.00229207	-0.0178473	-0.104577	0.0285134	0.00556733	-0.011646
Bulgaria_BachoKiro_LatePleistocene	CC7-335_noUDG	-0.012726	-0.0202794	0.0168785	-0.00197955	-0.025989	0.0377013	0.00791195	-0.0131531	-0.0465379	-0.0625858	0.0485834	-0.0208315	-0.00963703	0.000664308	0.00328791	-0.0113992	-0.0465644	0.00240584	0.024269	-0.0139763
Bulgaria_BachoKiro_LatePleistocene.dup_AA7738	F6-620_noUDG	-0.0147129	-0.0227703	0.0169726	-0.000142463	-0.0282391	0.0301352	0.00968366	-0.00973289	-0.0468151	-0.0629762	0.0491186	-0.0185744	-0.00699046	0.00599094	0.00252646	-0.00589822	-0.0462356	0.00195112	0.0207137	-0.00962118
Bulgaria_C	I2431	0.0139461	-0.00375145	-0.0131892	-0.027735	0.0205707	0.0181514	-0.0023559	0.00698142	-0.00387144	-0.00421199	0.00468475	0.00656799	0.0082149	0.00165865	-0.00602977	0.000651298	0.00492473	-0.0103859	-0.00808669	0.0117129
Bulgaria_C	I2509	0.0143397	-0.00705346	-0.0178337	-0.0297994	0.0201249	0.0226417	-0.0025786	0.00376323	-2.98021e-05	-0.00971457	0.00935003	0.00843448	0.00868531	0.0104708	-0.00654034	-0.00121206	-0.00682464	-0.00386234	-0.0061238	0.00149543
Bulgaria_C	I2519	0.0145286	-0.00845998	-0.0199375	-0.0261977	0.0208454	0.0254866	-0.00296268	0.000804237	-0.00191017	-0.0067624	0.0103032	0.00485146	-0.00165393	0.000342998	-0.00956899	-6.50635e-05	0.00171118	-0.010368	-0.00636294	-0.00499003
Bulgaria_EBA	I2180	0.0118575	0.00323688	-0.00206742	-0.0178755	0.00362956	0.0190126	-0.000224229	0.00612728	-0.00265728	0.00185941	0.00290652	0.0066076	-8.52421e-07	0.00535798	0.00731047	0.00314336	-0.00358989	-0.0127794	-0.00310447	-0.0117739
Bulgaria_EBA	I2520	0.0122472	0.00284106	-0.00532155	-0.0187929	0.00494821	0.026311	-0.00443867	0.00784608	0.0030791	0.00149907	0.011297	0.00336598	0.00253524	0.00466449	0.00379415	-0.000213348	0.00069758	-0.00760207	-0.0101649	0.00266726
Bulgaria_EBA_contam	I2176_enhanced	0.0127563	0.000904204	-0.00438	-0.0177123	0.00340296	0.0112938	-0.00106538	0.00425781	0.0028585	-0.00031819	0.00455608	0.00462965	0.00503784	0.00645681	0.00452357	0.00231557	-0.00251397	-0.0119515	0.00481461	0.0046769
Bulgaria_EBA_MBA	I20182	0.0111893	-0.000183038	-0.00607342	0.00429169	0.0133491	0.0182621	-0.00113284	0.00235459	0.00815372	0.000324941	0.00796643	-0.00367912	0.00860183	0.00174783	0.000238813	0.000921007	-0.00305923	0.00498939	-0.00664504	-0.00512294
Bulgaria_EBA_o1	I2510	0.0147008	-0.00550712	-0.0178533	-0.0273324	0.0166752	0.0202341	-0.00229088	0.00150609	-0.00348766	-0.0064964	0.0111368	0.0121831	0.00239565	0.00246336	-0.0124461	-0.00966621	0.00551227	-0.00360402	-0.00435221	0.00309921
Bulgaria_EBA_o2	I2165	0.0107811	0.00611942	0.00163613	-0.00526181	0.0113643	0.0251033	-0.000413144	0.00276468	0.000161441	0.000259713	0.00768186	0.00253037	0.00897941	0.00915211	0.00283825	0.00159012	0.00444548	-0.0120987	-0.00461945	-0.00619912
Bulgaria_EIA	I20180	0.0132285	-0.00590723	-0.0143893	-0.0145973	0.0149685	0.0134914	-0.00217525	0.0022809	0.00310961	-0.000159883	0.00336245	-0.00155454	0.00145746	0.007402	-0.00616586	-0.00531108	-0.0037611	-0.00692223	-0.00514495	-0.0122643
Bulgaria_EIA	I20181	0.0127043	-0.00524352	-0.0131603	-0.0124969	0.0118339	0.0100537	-0.00272665	0.00145186	0.000838832	-0.00127787	0.00513037	0.00256934	0.00712187	0.0102953	-0.000703198	0.00590926	0.00280029	-0.00890091	-0.0195141	-0.00409622
Bulgaria_EIA	I20183	0.0124082	-0.0028897	-0.0118254	-0.0141986	0.0115039	0.00888331	-0.00501686	-0.00212803	0.00328303	0.00291029	0.00187053	0.00103223	-0.000503173	0.00394701	0.000683852	-0.00324125	-0.00368912	0.00250663	-0.00957766	-0.000465188
Bulgaria_EIA	I20184	0.012947	-0.00563944	-0.0150664	-0.0157204	0.0158664	0.0114866	0.00111512	6.28134e-06	0.000364631	-0.0032026	0.00418057	0.00750455	-0.000463871	0.00401566	-0.00482026	0.00100149	0.00748124	-0.00930438	-0.00327269	0.00150984
Bulgaria_EIA	I20185	0.0123738	-0.00383922	-0.0137819	-0.0149779	0.0115148	0.00714767	-0.0019686	0.00107383	0.00025249	-0.00221591	0.00141359	0.00571184	0.00473074	0.00655516	-0.00267364	0.00077185	0.0018366	-0.00396326	-0.00989708	-0.00249532
Bulgaria_EIA	I20186	0.0119741	-0.00595579	-0.0154317	-0.0137653	0.0120986	0.0116698	-0.00161153	0.0036241	-9.9129e-05	0.00248835	0.00237994	0.00810632	0.00102562	0.00225872	0.00226153	0.00784667	0.00608911	7.42558e-05	-0.000297887	0.00723915
Bulgaria_IA	I5769	0.0131071	-0.00447052	-0.0147705	-0.0134088	0.0176884	0.0249714	-0.00408215	-0.00183723	0.01297	0.00438899	0.00430492	0.00243404	0.00742992	0.00440203	-0.00112757	0.000166551	0.000149577	-0.00360828	-0.00993379	0.00113126
Bulgaria_Medieval1	I10548	0.00935749	0.00351033	-0.00233557	9.04139e-05	0.00242275	0.00233337	0.00331015	-6.09346e-05	0.00517352	0.00494824	0.0013399	-0.00921309	0.000637795	0.00481767	0.00921189	0.00375403	0.00116962	-0.00281644	-0.00488021	0.00224235
Bulgaria_Medieval	I17980	0.0102777	-0.00212364	-0.00734106	0.00352253	0.0060659	0.0107135	-0.00436463	-0.00407278	0.00989481	0.00873569	0.00505652	-0.00463597	-0.00109743	0.00125043	0.00281932	0.00150756	0.00974411	-0.000578596	0.00181633	-0.0050424
Bulgaria_Medieval_oEastAsia	I2525	0.00482198	0.00271021	-0.00167218	-0.000948397	0.01168	0.0202817	0.00114801	-0.00676963	0.0126767	0.0118935	0.0105336	-0.00748748	-0.00233313	0.00199745	0.0075849	-0.000943097	0.00272742	0.00569447	-0.00267234	-0.00633179
Bulgaria_MLBA	I2163	0.00753343	0.0120112	0.0122715	0.017797	0.0212224	0.0217714	0.00596157	-0.0124991	0.0093108	0.00475467	0.0126215	-0.00816591	-0.00116713	-0.00531922	0.00139854	-0.00591633	-0.000468128	-0.00179298	0.0126943	0.00395987
Bulgaria_N	I0698	0.0145478	-0.00870386	-0.0196174	-0.031462	0.0254501	0.0253157	-0.00146287	0.00727249	-0.00332302	-0.0134007	0.00816315	0.00772119	0.000659982	0.00896832	-0.00181429	-0.00562413	-0.00522908	-0.0118695	-0.00627568	0.00386746
Bulgaria_N	I2521	0.0150017	-0.00988148	-0.0200118	-0.0282509	0.0238963	0.0186923	-0.00130412	0.00186482	-0.0057668	-0.0110861	0.00801116	0.0116725	0.0114274	0.010719	-0.00579703	-0.00196849	-0.00369227	-0.00668647	-0.00526035	0.000360835
Bulgaria_N	I2529_enhanced	0.0141804	-0.00789542	-0.0180024	-0.0248558	0.0192434	0.0246422	-0.00526682	0.00519891	-0.00356278	-0.0150232	0.00860034	0.00823791	0.000557814	0.0102681	-0.0069624	-0.00726298	-0.00603364	-0.00417161	-0.00673515	-0.00344777
Bulgaria_N	I11134	0.0147006	-0.00837439	-0.0205149	-0.0295339	0.0195016	0.0175622	-0.00142239	0.00754133	-0.00784208	-0.0124391	0.0104302	0.00658803	0.00721151	0.00387996	-0.00391139	-0.00457884	-0.00548918	-0.00208994	-0.00462451	0.00341596
Bulgaria_N	I11135	0.0143515	-0.00836028	-0.0201975	-0.0295836	0.0198721	0.0133403	0.00131178	0.00404942	-0.00811336	-0.00957183	0.0104627	0.00775494	0.00216231	-0.00115547	-0.00286306	-0.00649262	-0.00720004	-0.00683381	0.0046347	0.00792984
Bulgaria_N_o	I17981	0.0143486	-0.0057516	-0.0152438	-0.0259499	0.0196641	0.012112	-0.00166919	0.000967828	-0.00615643	-0.00895209	0.005138	0.00532514	0.00585293	0.0103188	-0.00062958	-0.007686	-0.00523058	-0.00717243	-0.00369826	-0.00123908
Burusho.DG	HGDP00338.DG	-0.00396504	-0.00561468	-0.000316333	0.0272035	-0.028574	0.0005319	0.00233018	-0.00573677	-0.0140121	-0.0156931	0.0119593	0.0127962	-0.00681717	0.00181672	-0.0246718	-0.00968404	0.00181797	0.00437503	-0.00163281	-0.00930607
Burusho.DG	HGDP00341.DG	-0.00505126	-0.00494025	-0.00107705	0.0265044	-0.0258989	-0.000130708	0.00054256	-0.0105196	-0.0144393	-0.0148844	0.01006	0.0047763	-0.00829204	0.00569429	-0.0206377	-0.00981722	0.00480398	-0.00149378	0.00486475	-0.00965593
Burusho.DG	HGDP00346.DG	-0.00493339	-0.00570002	-0.00325187	0.0260862	-0.0266216	0.000142295	0.00232289	-0.00614239	-0.00870312	-0.016201	0.0113658	0.00599311	-0.00609112	0.00131037	-0.013534	-0.00776229	0.0020098	-0.000428021	0.00342871	-0.00993623
Burusho.DG	HGDP00351.DG	-0.00448357	-0.0066842	-0.00226937	0.0273121	-0.0289359	-0.000135406	0.000638676	-0.00599185	-0.0150551	-0.0137293	0.014748	0.00638307	-0.00131612	0.000620945	-0.0138366	-0.00573551	0.00265415	-0.00125312	-0.00107279	-0.00412435
Burusho.DG	HGDP00356.DG	-0.0047863	-0.00624433	-0.00171462	0.0267213	-0.0275515	0.000340117	0.00240999	-0.00732767	-0.0123153	-0.0169462	0.0118088	0.00786029	-0.00558733	0.00224344	-0.0181855	-0.00319967	0.00425165	-0.00125424	-0.00073323	-0.0106498
Burusho.DG	HGDP00359.DG	-0.00467943	-0.00751894	-0.000981063	0.0268073	-0.0320393	0.000772716	-7.5057e-05	-0.00970167	-0.0141518	-0.0161764	0.0112316	0.0108179	-0.00641067	-0.000757674	-0.0191718	-0.008096	0.00387352	0.00347648	-0.00471857	-0.00980932
Burusho.DG	HGDP00364.DG	-0.00429078	-0.00667216	-0.00197198	0.0256707	-0.0264125	-0.00146244	4.55162e-05	-0.0077853	-0.00995221	-0.0161765	0.00866832	0.0102727	-0.00782217	0.0011313	-0.0140721	-0.00803652	0.00272746	-0.00372672	0.00205121	-0.0146388
Burusho.DG	HGDP00371.DG	-0.00552704	-0.0054348	-0.00116115	0.0247975	-0.0261828	-0.000193164	0.00527903	-0.00537814	-0.0119739	-0.0147243	0.0119985	0.0105267	-0.000917883	-0.00218462	-0.0183925	-0.00388207	0.0040025	-0.00857569	-0.000470135	-0.0127831
Burusho.DG	HGDP00372.DG	-0.0052495	-0.00579347	-0.00262521	0.0267064	-0.029566	-0.000473809	0.00151492	-0.00558979	-0.0111432	-0.0157337	0.0102589	0.0129027	-0.00637394	-0.00037569	-0.0223578	-0.00769993	0.00242385	-0.00572635	0.00103561	-0.00737806
Burusho.DG	HGDP00382.DG	-0.00467622	-0.0058785	-0.0023061	0.0259777	-0.0260544	-0.00189839	0.00205269	-0.00469616	-0.0120592	-0.0137047	0.0107652	0.00941229	-0.000454909	-0.00232126	-0.0173271	-0.00685938	0.00161773	-0.00324381	0.000268466	-0.0129247
Burusho.DG	HGDP00388.DG	-0.00374332	-0.00851688	-0.00247707	0.026943	-0.0293198	-0.000794954	-0.00102381	-0.00633616	-0.0102228	-0.0140272	0.0120263	0.00985026	-0.00472777	1.18864e-05	-0.0220941	-0.00834047	0.0116781	-0.00215145	0.000157153	-0.0117722
Burusho.DG	HGDP00392.DG	-0.00462913	-0.00509783	-0.00214184	0.0279415	-0.0281883	-0.00136024	-0.000520979	-0.00735227	-0.0153674	-0.00911946	0.00874724	0.00965665	-0.0035536	-0.00164295	-0.0175861	-0.00599361	0.00533443	-0.00301747	0.00260314	-0.0151009
Burusho.DG	HGDP00402.DG	-0.00463486	-0.00522159	-0.000748216	0.0245191	-0.0240235	-0.00297922	0.000144961	-0.00591828	-0.0118775	-0.0120074	0.0125146	0.00627947	-0.00588685	0.000458294	-0.0130616	-0.00250268	0.00590908	-0.00602975	0.000705106	-0.00979782
Burusho.DG	HGDP00407.DG	-0.00533168	-0.00616038	-0.002639	0.0271567	-0.0295777	0.000563577	0.00264797	-0.00670948	-0.0112487	-0.0114343	0.0103775	0.011013	-0.00292475	-0.000201901	-0.0223165	-0.00878471	-1.69671e-05	0.000541637	0.00265599	-0.0142449
Burusho.DG	HGDP00412.DG	-0.00407315	-0.00476354	-0.00115045	0.0263366	-0.0287823	-0.000955804	0.00180562	-0.00557062	-0.0120978	-0.0171927	0.0138307	0.00795885	-0.00474923	-0.00221487	-0.0168866	-0.00296889	0.00305175	6.59826e-05	0.00286855	-0.00560934
Burusho.DG	HGDP00417.DG	-0.00483555	-0.00594548	0.000135664	0.0274532	-0.0288433	0.000698295	-0.000127846	-0.00431324	-0.0174413	-0.0139218	0.0122186	0.00774116	-0.0060133	0.00114243	-0.0181058	-0.00716858	0.00171992	-0.00552596	0.00760005	-0.0093979
Burusho.DG	HGDP00423.DG	-0.00473352	-0.00684426	-0.0012167	0.0259752	-0.0262756	-0.000463798	-0.00186272	-0.00777609	-0.014511	-0.0166142	0.0085462	0.0149338	-0.00669914	0.00166709	-0.0218168	-0.0046485	0.00448128	-0.00140157	-0.00572504	-0.00482196
Burusho.DG	HGDP00428.DG	-0.00385898	-0.00521654	-0.000361959	0.0273437	-0.0286921	-0.00285382	0.000349697	-0.00926188	-0.0125108	-0.0154495	0.0108695	0.0165657	-0.0028094	0.000687796	-0.0224162	-0.00397274	0.00386162	-0.00582505	0.00236259	-0.0171255
Burusho.DG	HGDP00433.DG	-0.00330648	-0.00566388	-0.000227951	0.0288426	-0.0268099	-0.000725926	0.000955828	-0.00622405	-0.0127546	-0.017501	0.00671053	0.00832517	-0.00431861	-0.00192449	-0.0171186	-0.00416746	0.00703855	-0.00625738	-0.00385285	-0.00872576
Burusho.DG	HGDP00438.DG	-0.00454141	-0.00528859	-0.00217687	0.0277131	-0.027681	-0.00284118	0.00435045	-0.00689326	-0.0148384	-0.0148173	0.0110176	0.0119821	-0.00703939	-0.000474816	-0.0194945	-0.00524687	0.00625581	-0.00399816	0.00030086	-0.0100651
Burusho.DG	HGDP00444.DG	-0.00405811	-0.0061547	-0.00147412	0.0298127	-0.0260028	-0.00190122	-0.00198666	-0.00285935	-0.0156861	-0.0163978	0.0104445	0.0136895	-0.00604093	0.000215739	-0.0181748	-0.00509083	0.00711558	-0.00645665	0.000646851	-0.00925952
Burusho.DG	HGDP00445.DG	-0.00463255	-0.00588865	-0.00191588	0.0260915	-0.0266037	-0.00272824	0.00193259	-0.0104091	-0.0128713	-0.0133929	0.00803686	0.00750569	-0.00545567	0.00345792	-0.0188266	-0.00660804	0.00206126	-0.00701549	0.000969605	-0.00772304
Burusho.DG	S_Burusho-1.DG	-0.00386075	-0.00522952	-0.000407446	0.027314	-0.0287273	-0.00272828	0.000276023	-0.00927129	-0.0124169	-0.0154336	0.0108763	0.0164772	-0.00280067	0.000860553	-0.0225036	-0.00389463	0.00394075	-0.00556725	0.00242688	-0.0174473
Burusho.DG	S_Burusho-2.DG	-0.00392356	-0.00564039	-0.000337472	0.0271832	-0.0284621	0.000557584	0.00241652	-0.00588582	-0.0140784	-0.0155601	0.0120087	0.0126784	-0.00684326	0.00193224	-0.0248805	-0.00963267	0.00173228	0.00454596	-0.00174539	-0.0093477
Buryat.HO	BUR-003.HO	-0.0343577	0.000798861	-0.00709085	-0.0100431	-0.00821799	-0.00449738	0.0116643	-0.00375419	0.0107915	0.00693577	-0.000467515	0.000932173	0.00646999	0.000690036	0.000832799	-0.00189693	-0.00103868	0.00407408	-0.00393052	0.00051565
Buryat.HO	BUR-008.HO	-0.034435	0.00087804	-0.0075129	-0.00978753	-0.00555585	-0.0081945	0.00908352	0.00241951	0.0123406	0.0077635	0.00313505	0.00190492	0.00695078	0.00163117	-0.0032215	-0.00160641	-0.000373732	0.00462763	0.00123692	0.00244828
Buryat.HO	BUR-009.HO	-0.0344348	0.0013234	-0.00718122	-0.00839856	-0.00935169	-0.00583393	0.012243	-0.00080023	0.0115707	0.00647727	0.00522128	0.00107176	0.00757056	0.000183003	-0.00407022	0.00230312	-0.00167286	-0.00190515	-0.00399036	-0.00397815
Buryat.HO	BUR-042.HO	-0.033637	0.00234176	-0.00704473	-0.00694621	-0.00787164	-0.00634081	0.00876177	0.00129259	0.0117161	0.00601322	0.00205263	-0.00127957	0.00415004	-0.00107672	-0.00384201	-0.00350037	-0.00369957	0.000232126	-0.000702511	0.00148083
Buryat.HO	BUR-047.HO	-0.033698	0.00203061	-0.00683092	-0.00554183	-0.00768392	-0.00738447	0.00873859	-0.00543163	0.00622892	0.00363926	0.00214118	-0.00196061	0.00466019	-0.00292391	-0.00377407	-0.00204086	-0.00210485	-0.00230174	-0.00380597	-0.00248618
Buryat.HO	BUR-050.HO	-0.0326476	0.00110402	-0.00748383	-0.00819217	-0.00695149	-0.00715717	0.00860562	-0.00237787	0.00665428	0.0036066	-1.05543e-05	-0.000632202	0.00313427	-0.000311333	0.000811388	-0.00270902	-0.00387318	-0.00181442	-0.00512891	0.000533854
Buryat.HO	BUR-051.HO	-0.0349441	0.00143768	-0.00853333	-0.00819211	-0.00954537	-0.00697334	0.0086401	-0.00138782	0.0136432	0.00738683	0.00103165	-0.00120569	0.00746182	-0.00154772	0.00377789	-0.00235224	-0.0018578	-0.00354153	-0.000622777	0.00282583
Buryat.HO	BUR-074.HO	-0.0345365	0.00103172	-0.00754115	-0.00765308	-0.0071085	-0.0072905	0.0093439	-0.00408381	0.00861465	0.0078191	0.00128155	0.000389905	0.00566987	0.00105438	-0.00619166	-0.00138632	-0.00397122	0.00123019	0.00469533	-0.00236883
Buryat.HO	BUR-087.HO	-0.0351122	-7.80369e-06	-0.00738105	-0.0106334	-0.00850911	-0.0046067	0.0104019	-0.00223007	0.00686201	0.00645095	-0.00174728	0.00119642	0.00653162	-0.00193347	-0.00424412	-0.0042793	-0.00309904	0.00286909	0.0011952	0.004475
Buryat.HO	BUR-124.HO	-0.0346035	0.00154948	-0.00682959	-0.00848892	-0.0081997	-0.00648973	0.00693532	-0.00189518	0.00910635	0.00656188	0.00378236	0.00307777	0.00717749	-0.00148287	-0.00606282	-0.00109203	-0.00221688	-0.000749595	0.00129932	-0.00219498
Buryat.HO	BUR-144.HO	-0.0340011	0.00085028	-0.00769708	-0.00983012	-0.00555832	-0.00928303	0.0100278	0.00155243	0.00907085	0.00579798	0.00449335	-0.00438509	0.00634239	-0.00192974	-0.005892	-0.00176059	-0.0071931	-0.000910378	0.00274141	0.00333021
Buryat.HO	BUR-158.HO	-0.0355649	0.00247278	-0.00720264	-0.0101918	-0.00747103	-0.00659778	0.0099332	-0.000280339	0.0102177	0.00693285	0.00179026	-0.000587464	0.00600076	0.000446694	-0.0027472	-0.000358226	-0.0045909	-0.000608955	-0.0021406	-0.000264268
Buryat.HO	BUR-160.HO	-0.0338384	6.76405e-05	-0.00815408	-0.00774101	-0.0111401	-0.00691014	0.013494	-0.00201424	0.00857843	0.00822165	0.00485624	-0.00183235	0.00395379	0.0023231	-0.000778467	-0.00185266	-0.00434271	0.000138116	-0.00328776	0.000793087
Buryat.HO	BUR-205.HO	-0.0338022	0.000946598	-0.00733539	-0.0080545	-0.00914657	-0.00398279	0.0085737	-0.0074267	0.00610939	0.00879882	-0.00059732	0.00259752	0.00617369	0.000963462	-0.00175326	-0.00269496	-0.00361194	-0.0025693	-0.00304427	-0.00519438
Buryat.HO	BUR-207.HO	-0.0342522	-0.000161034	-0.00879807	-0.0108182	-0.00971152	-0.00290659	0.0127929	-0.00515546	0.00913717	0.00460836	-0.000331948	0.000599396	0.00726815	-6.378e-05	0.00155858	0.000885076	-0.00201131	0.00308065	-0.00114765	-0.000906416
Buryat.HO	BUR-215.HO	-0.0339391	0.000845901	-0.00761464	-0.00946492	-0.00768413	-0.00656484	0.0100052	-0.00359873	0.0121209	0.00669184	0.00199048	-0.00134351	0.00222774	-0.00238111	-0.0029042	0.00124987	-0.00115934	0.000332685	-0.00503007	-0.00122523
Buryat.HO	BUR-217.HO	-0.0327088	0.00107037	-0.0085123	-0.00840034	-0.00458078	-0.006611	0.00909913	-0.00403997	0.00791453	0.00221377	0.00195487	-0.00144005	0.00898559	0.0040723	-0.00270177	-0.000997667	-0.00115553	0.00241199	0.00302746	-0.00153067
Buryat.HO	BUR-224.HO	-0.0343863	0.000258423	-0.00754966	-0.00823345	-0.010582	-0.00585017	0.0113816	-0.00622941	0.00807182	0.0095331	0.0041882	0.000300825	0.00914242	-0.000963131	-0.00101063	-0.00142551	-0.00255004	-9.82279e-05	0.000634994	0.00361644
Buryat.HO	BUR-255.HO	-0.0344339	0.00176279	-0.00740115	-0.00692508	-0.00691212	-0.00454657	0.00798565	-0.00587789	0.00723901	0.00439645	0.00189366	0.00220194	0.00887598	-0.00297227	-0.00141716	-0.000585028	-0.00565334	0.00142076	-0.000230938	0.00567491
Buryat.HO	BUR-258.HO	-0.0355925	0.000898265	-0.00715493	-0.0111549	-0.00881836	-0.00345207	0.0114932	-0.00819628	0.00948068	0.00996906	-0.00137817	0.00149519	0.00522976	-0.00252676	-0.00527534	-0.000720848	-0.00388033	0.000153115	-0.000266911	0.00408547
Buryat.HO	BUR-358.HO	-0.0350837	-0.000354451	-0.00657947	-0.0084457	-0.00876151	-0.00777812	0.0105918	-0.00336288	0.00757571	0.00829232	0.00241609	0.00342611	0.00681414	0.000705925	-0.00430981	-0.00232057	-0.00316289	-0.00112679	0.000116227	-0.000423626
Buryat.HO	BUR-382.HO	-0.0330845	0.00175907	-0.00749723	-0.00889027	-0.00863963	-0.00665216	0.013304	-0.00463115	0.0107431	0.00529864	-0.00120615	0.00334542	0.00447159	-0.00393114	-0.00292931	7.11324e-05	0.00125056	0.00057638	-0.00222662	0.000120447
Buryat.HO	BUR-415.HO	-0.0342212	0.000261455	-0.00796189	-0.00696216	-0.00804679	-0.00547707	0.00895805	-0.00380636	0.0075538	0.00624486	0.00211036	0.000106323	0.00424245	0.000868419	-0.00376896	-0.000938599	0.00145306	0.00231297	0.00105361	-0.000459476
Buryat.HO	BUR-531.HO	-0.0335294	0.000298769	-0.00742281	-0.00815164	-0.0086195	-0.00513845	0.00630802	-0.00576693	0.00835319	0.00148186	-0.000115703	0.00183265	0.00394174	-3.5293e-06	0.00120001	-0.000974414	-0.000741281	-0.00235346	0.0026656	0.0019853
Buryat.HO	BUR-562.HO	-0.0345281	0.00233248	-0.0074003	-0.00851006	-0.00757142	-0.0046412	0.00761331	-0.0049209	0.0110204	0.00686541	-0.00281946	0.00329435	0.00283173	-0.00401757	-0.00229728	-0.00355509	-0.00262708	-1.95891e-06	-0.00216937	-0.00234354
Buryat.HO	BUR-568.HO	-0.0346215	0.00128018	-0.00736437	-0.00820975	-0.00997072	-0.00704707	0.00975705	-0.00458705	0.0127125	0.00803159	0.00249474	0.00102041	0.0105482	-0.00272859	-0.00432088	-0.000341598	-0.00239543	-0.00122701	-0.000823887	-0.00233812
Buryat.HO	BUR-578.HO	-0.0334456	0.00159513	-0.00527688	-0.00881177	-0.0074591	-0.00584367	0.0122413	-0.00421238	0.00549205	0.0065438	0.000329174	0.00289406	0.00406009	0.00148629	0.00138683	-0.0015571	-0.00360765	-0.000156547	0.00131154	0.00193387
Buryat.HO	BUR-587.HO	-0.0331136	0.00184552	-0.00715657	-0.00862626	-0.00844895	-0.00503441	0.0144484	-0.0047047	0.0078655	0.00509815	0.00489806	-0.000549906	0.00509117	-0.00150427	-0.000435313	-0.00100506	-0.00622757	-0.0024951	-0.00243877	-0.00100658
Buryat.HO	BUR-594.HO	-0.0337362	0.000357913	-0.00752114	-0.00790642	-0.0113236	-0.00315607	0.0120252	-0.00417607	0.0133644	0.00398556	8.37356e-05	0.00222837	0.00224579	-0.00374923	-0.00344727	0.00306706	-0.00389554	-0.000911176	-0.000930802	-0.00240858
Buryat.HO	BUR-599.HO	-0.0327399	0.00194388	-0.0063967	-0.00875821	-0.00935684	-0.00296471	0.0103693	-0.00809313	0.00631535	0.00827465	0.0004392	0.00292206	0.00912808	0.000730663	-0.00023728	-0.000500362	-0.00331656	-0.000414775	-0.000289056	0.00275924
Buryat.HO	BUR-605.HO	-0.0330341	0.00109134	-0.00705521	-0.00846406	-0.0128908	-0.00492064	0.010823	-0.00412358	0.00972177	0.0129774	-0.00100752	0.000492612	0.00504809	-0.00422661	0.00172095	0.00045766	-0.00452795	0.00243072	0.00467369	0.000737397
Buryat.HO	BUR-635.HO	-0.0315974	0.00293111	-0.0070033	-0.00885748	-0.006771	-0.00606292	0.0126384	-0.00270722	0.00722041	0.00961185	-0.00112135	-0.000362925	0.00599396	-0.000563299	-0.00324185	-0.0025514	-0.0047445	-0.000415916	0.000232695	0.00132575
Buryat.HO	BUR-645.HO	-0.0337151	0.0016041	-0.00701136	-0.0101937	-0.0105252	-0.00469713	0.0128755	-0.00605151	0.00906237	0.00747789	0.00182315	0.00225925	0.0098716	0.00113167	0.00172231	0.00309488	-0.00310862	-0.000507748	-0.0026421	0.00171689
Buryat.HO	BUR-684.HO	-0.0340713	0.00075029	-0.00672793	-0.00838238	-0.0081012	-0.003795	0.016063	-0.00365225	0.00693979	0.00746896	-0.00162347	0.00156015	0.00586519	-0.00282333	-0.00596377	-0.00014021	-0.00355579	-0.000938426	0.00153218	0.00235584
Buryat.HO	BUR-694.HO	-0.0326832	0.00115877	-0.00639717	-0.00890632	-0.00600625	-0.00505132	0.00995438	-0.00910831	0.00974149	0.0047413	0.00288937	8.67882e-05	0.00518812	0.00184406	-0.000939265	-0.00123904	-0.00116136	0.00321172	-0.00199985	-0.00315426
Buryat.HO	BUR-706.HO	-0.0360144	0.00107691	-0.00829583	-0.0101998	-0.00519604	-0.00741413	0.00980568	-0.00447147	0.0074789	0.00875452	0.00133272	-0.00126095	0.00152121	0.000575738	-0.00342829	-0.0033601	-0.00381468	-0.000207645	-0.00483246	0.000420521
Buryat.HO	BUR-707.HO	-0.0301084	0.00050859	-0.00809071	-0.00716267	-0.01226	-0.00685686	0.00955194	-0.00535116	0.0115214	0.00588758	-0.000432666	0.00114927	0.00138892	0.000277573	-0.00181689	-0.00116886	-0.00186713	0.00244921	-0.000539468	-0.00225572
CanaryIslands_Guanche.SG	gun011_noUDG.SG	0.00763824	-0.0274316	0.00684977	-0.0148182	-0.00580961	-0.0089911	-0.00151098	0.00798152	-0.0154743	-0.0147733	-0.0243935	-0.070157	0.0160648	-0.0220197	0.00699621	-0.0284967	-0.021746	0.0118162	0.0213854	-0.0296216
CEE_EarlyMedieval	I4137	0.00947927	0.0084774	0.00509688	-0.000930205	0.0161946	0.00737917	0.000199513	-0.0112465	0.018625	0.0154545	0.00899007	-0.00980623	0.00385477	0.00675899	0.0152719	0.00935641	0.0188289	-0.0119047	0.00274057	0.0022601
CEE_EarlyMedieval	I4803	0.0104061	0.0101334	0.00840146	-0.000508688	0.0136026	0.0171672	-0.000633271	-0.0120848	0.0158241	0.0148172	0.0151059	-0.00510773	-0.00365055	-0.00393284	0.00101953	0.00250381	0.00953894	0.0015731	-0.00366677	-0.0123296
CEE_EarlyMedieval	I5026	0.00984191	0.0146846	0.0105517	0.000825604	0.0106052	0.00305354	-0.000722512	-0.0100457	0.0146726	0.0153969	0.00803718	-0.00623952	-0.00249934	0.00561935	0.0124267	0.00472717	0.00869679	-0.00627487	-0.0112936	-0.00650921
CEE_EarlyMedieval	I12991	0.0085734	0.0129854	0.00912414	0.00278574	0.00833303	-0.000925906	0.000716426	-0.0102248	0.00556382	0.0111215	0.00433628	-0.0077527	0.00565242	-0.00525881	0.00340306	0.000457894	0.0117339	-0.00849518	-0.00420549	-0.0115383
CEE_EarlyMedieval	I13458	0.00866578	0.00792059	0.00529158	-7.67523e-05	0.00905829	0.00272468	0.00337971	-0.0057946	0.00800568	0.00654691	0.00571147	-0.0131648	-0.000221412	-0.00157817	0.00673357	0.00659399	0.0158307	0.000180532	-0.000698816	-0.000523119
CEE_EarlyMedieval	I15232	0.00879363	0.0103869	0.00751241	0.00118114	0.00942964	-0.00419246	0.00330636	-0.00682349	0.00547246	0.0130598	0.00797369	-0.00362278	-0.00562994	-0.00370878	0.00380958	0.000554832	0.00466982	-0.00785247	-0.000738721	-0.00455389
Chechen.DG	S_Chechen-1.DG	0.0066619	-0.00375947	-0.00761447	0.0197598	-0.0103059	-0.0111539	-0.00150142	0.000295791	0.00226313	0.00504807	-0.00862045	0.00683323	0.00072319	-0.00276237	0.00783125	0.00519199	-0.00580528	0.00320509	-0.00693276	0.00676346
China_AmurRiver_BA	Ne61_genotyping_noUDG	-0.0209874	-0.00618264	-0.00117604	0.00853844	-0.0301023	0.00434504	0.0184955	-0.0201643	-0.0171473	-0.0200661	0.0176847	0.00913745	0.00370007	0.000799779	-0.0207459	-0.00739271	-0.00218843	-0.00349487	-0.00539106	-0.00740084
China_AmurRiver_EarlyN	Ne30_genotyping_noUDG	-0.0208892	-0.00744698	-0.00186803	0.00784055	-0.0301244	0.00286707	0.0153503	-0.0177304	-0.0205849	-0.0169389	0.0184288	0.002281	0.000960693	-0.00271733	-0.0160801	-0.00695968	0.00323948	0.000838259	-0.0119748	-0.0132758
China_AmurRiver_EarlyN	Ne35_genotyping_noUDG	-0.0203192	-0.0070553	-0.00306359	0.00780703	-0.0294858	0.00350118	0.0145783	-0.0184437	-0.0210948	-0.0162756	0.0206172	0.00600852	0.000983059	-0.000195073	-0.0163697	-0.0117347	0.000812521	-0.00236129	-0.00641625	-0.00813984
China_AmurRiver_Paleolithic	NE20_noUDG	-0.0232865	-0.0154656	0.00996382	-0.00329449	-0.0236512	0.0481065	0.0142977	-0.0161661	-0.0358467	-0.0508134	0.0478441	-0.0127659	0.000222008	0.00471609	-0.0018987	-0.00541005	-0.021674	0.00431066	-0.0020186	-0.00318649
China_NEastAsia_Inland_EN	Yumin_noUDG	-0.0394221	-0.001759	-0.0070588	-0.01562	-0.00167735	0.0412431	0.0227641	-0.0207397	0.00339859	0.00723647	-0.0189294	0.00578612	-0.0105844	0.00154792	0.0123272	0.00659634	0.0247807	-0.00346025	0.0195236	-0.0130211
Chukchi.DG	S_Chukchi-1.DG	-0.0151272	0.0101077	0.00358887	0.00188746	0.0103664	-0.0154214	-0.0144121	0.00629728	-0.0339678	0.0307935	0.000860471	-0.00314622	-0.000229829	-0.00794821	0.00503819	0.005075	0.00316729	-0.000682485	0.00109078	-0.00479262
Chuvash.HO	Chuvash13.HO	-0.00422569	0.00882638	0.00749832	0.0065557	0.000342159	-0.0193894	-0.00467636	0.00713172	0.00302681	0.00159005	0.000812129	-0.00146138	0.00618823	0.00101833	0.00733549	0.00125225	0.00315319	-0.00683899	0.00419332	-0.00069754
Chuvash.HO	Chuvash20.HO	-0.00299802	0.00931483	0.00498067	0.00416034	0.00491227	-0.0195273	-0.00397567	0.0007656	0.00258291	0.00412264	0.00231248	-0.00542645	0.000118375	0.00320827	0.00496722	0.000422789	-0.00252276	0.00163928	-0.00384516	0.000619883
Chuvash.HO	Chuvash22.HO	-0.0042315	0.00932471	0.00421313	0.00559756	0.00282045	-0.0198238	-0.00124564	0.000981457	0.0054992	0.00224433	0.00332086	-0.00166745	0.00657717	-0.00118359	0.00174603	0.00253433	0.00199873	-0.0091018	0.0020763	0.00197771
Chuvash.HO	Chuvash24.HO	-0.00355174	0.0102393	0.00487735	0.00525564	0.00253284	-0.0196981	-0.00548672	-0.00391068	0.00228874	0.00405963	-0.00052329	-0.00149698	0.0024147	-0.0015937	0.00317446	0.00180235	-0.00269203	-0.00370612	-0.0045811	0.00432706
Chuvash.HO	Chuvash25.HO	-0.00175854	0.0116527	0.00768749	0.00623446	0.00363936	-0.0232125	-0.000896126	-0.00292402	0.00762512	0.00665302	0.000682361	-0.00417963	0.00388004	0.00371579	0.00443453	-0.00119351	0.00132571	-0.00400814	0.000109326	0.00335146
Chuvash.HO	Chuvash26.HO	-0.00216513	0.00806299	0.00522091	0.00614472	-5.48234e-05	-0.0199723	-0.00276766	-0.00244911	0.00658953	-0.00291008	0.00183413	-0.00485132	0.000873353	0.000425798	0.00781129	-0.000949325	-0.00198381	-0.00644646	-0.000822956	-0.000776683
Chuvash.HO	Chuvash29.HO	-0.0037433	0.00991925	0.00575127	0.0054941	0.00223924	-0.0215412	-0.00498029	0.00349277	0.0071043	0.00175877	0.00291223	-0.00513457	-0.00210062	-0.00091593	0.00704719	0.00212443	-0.000803011	-0.00428134	0.00154467	-0.00841895
Chuvash.HO	Chuvash31.HO	-0.0024142	0.00919024	0.00683792	0.00752507	-0.00032614	-0.0215028	-0.00293032	-0.00181387	0.00581002	0.00427939	0.00292412	-0.00331879	0.00058714	-0.0031355	0.00888771	0.00350492	0.00213375	-0.00222595	-0.00430929	-0.00590652
Chuvash.HO	Chuvash33.HO	-0.0028635	0.00972853	0.00500836	0.00392017	0.000244017	-0.0194564	-0.00395466	-0.000157727	0.00528728	0.00509055	0.0011526	-0.00316678	0.00240875	0.00114188	0.0052823	-0.000543811	0.00182163	-0.007895	-0.00468609	-0.00414004
Chuvash.HO	Chuvash37.HO	-0.00405133	0.00879231	0.00686242	0.0055469	0.00141148	-0.0206232	-0.00264475	-0.000545334	0.00681486	0.00383248	0.00312281	-0.00414367	-0.00176084	-0.000517044	0.00477195	0.000603083	0.00194524	0.00421385	-0.00437672	-0.00511634
Chuvash.HO	Ttr-473.HO	0.000228518	0.00992919	0.00651832	0.00503753	0.00345992	-0.0195679	-0.00225521	-0.00528037	0.00317272	0.00312291	0.00173283	0.000991083	0.000198016	-0.00110209	0.00275672	0.00200168	-0.000223374	-0.00590923	-0.0028704	-0.00657197
Chuvash.HO	Ttr-474.HO	-0.0015025	0.0101441	0.00624418	0.00698964	0.00427933	-0.0199169	-0.00526768	0.00221253	0.000623033	0.0012348	-0.00198317	-0.00538922	0.00168423	0.00339905	0.00654474	0.00254372	0.00468348	-0.000712753	-0.000191724	-0.00683915
Chuvash.HO	Ttr-481.HO	-0.00269369	0.0111002	0.0050233	0.00417507	0.00114634	-0.020506	-0.00581148	-0.00474515	0.00217738	0.00574163	0.0059434	-0.000390599	0.00276339	-0.000716379	0.00355438	0.00135921	4.28013e-05	-0.00209963	-0.00451261	-0.00421908
Chuvash.HO	Ttr-507.HO	-0.00284764	0.00855943	0.00540272	0.00585532	0.00479966	-0.018735	-0.00254885	-0.00250557	0.00291749	0.0014402	-0.00216424	0.00148642	0.0029328	6.08472e-05	0.00589605	0.000585529	-0.00325057	-0.00691986	0.00240845	-0.0032028
Chuvash.HO	Ttr-568.HO	-0.00261888	0.00978861	0.00407368	0.00610021	0.00431527	-0.0203859	-0.00665934	0.000455767	0.00880381	0.000720203	-8.5813e-05	-0.00141493	0.0020537	0.00183412	0.00485353	-0.0015518	-0.00264028	-0.00477255	-0.0042407	0.0017596
Chuvash.HO	Ttr-569.HO	0.00232455	0.0106619	0.00748342	0.00441882	0.00136828	-0.0213159	-0.00216434	-0.00766899	0.00456622	0.00401027	-0.00479181	-0.00502873	0.00305449	-0.00419748	0.00546488	0.00144055	-0.00245079	-0.00591824	-0.000122313	-0.00326956
Circassian.HO	CHRK-544.HO	0.00507873	-0.00438856	-0.00959973	0.0132836	-0.0131716	-0.0124023	-0.00106669	0.000487972	0.00276579	0.00935317	-0.00725464	0.00267639	0.00121441	-0.00120821	0.0127957	0.0072615	-0.000522486	-0.000795511	-0.00295171	0.0022399
Circassian.HO	KCHE-1337.HO	0.00547287	-0.00504189	-0.00888103	0.0169842	-0.0139598	-0.00957227	-0.002402	0.0045233	0.00271835	0.00865489	-0.0144581	0.00269452	-6.75076e-05	-0.00237009	0.0107636	0.00857877	-0.00124682	0.00432803	-0.00109753	0.00703568
Circassian.HO	KCHE-1436.HO	0.00545445	-0.00360707	-0.00717358	0.0131862	-0.0115476	-0.010544	-0.00193682	0.000520602	-0.0014314	0.00731656	-0.0100599	0.00491665	-0.00114836	0.00211546	0.00764168	0.00554276	-0.00349867	-0.0017484	-4.97981e-06	0.00328112
Circassian.HO	KCHE-1444.HO	0.00598875	-0.00500421	-0.00938274	0.0149635	-0.0103698	-0.0115544	-0.000797055	0.00421798	0.000997521	0.00445312	-0.0155381	0.00372125	-0.00270726	-0.000950801	0.00779395	0.00695087	-0.00295564	0.00265177	-0.00295889	0.00428688
Circassian.HO	KCHE-1491.HO	0.00449615	-0.00468115	-0.00736038	0.0163958	-0.0121509	-0.00959778	0.000290924	-0.00031038	0.00227407	0.00829803	-0.0109295	0.000127744	0.000535192	0.00134972	0.00953202	0.0048472	0.00162363	0.000342069	-0.0028901	0.00604166
Circassian.HO	KCHE-1497.HO	0.00525255	-0.00519047	-0.00740309	0.0124749	-0.0139714	-0.0114463	0.000204077	-0.000583715	0.00181932	0.00478671	-0.00831721	0.00288303	0.00240084	-0.00240411	0.00649891	0.00476658	0.00379712	0.00211299	-0.00770811	0.00183142
Circassian.HO	KCHE-1526.HO	0.0061692	-0.00500529	-0.00770198	0.0147365	-0.0124324	-0.008451	0.0012583	0.00378529	0.00528021	0.00877239	-0.013483	0.0013397	0.00404927	0.00220018	0.00831377	0.00110785	-8.92278e-06	0.00148136	-0.00241174	0.0077122
Circassian.HO	KCHE-1527.HO	0.00490625	-0.00494013	-0.00816213	0.0157214	-0.0156045	-0.0101219	-0.00109052	0.000190843	0.00592747	0.00753589	-0.00871034	0.000669844	0.000998823	0.00134481	0.00362507	0.0057769	-0.000660538	-0.000993183	0.00374726	0.00730467
Circassian.HO	KCHE-1530.HO	0.00447104	-0.00337997	-0.00701254	0.0134521	-0.014752	-0.010991	0.000898305	0.00155549	0.00265962	0.00993675	-0.0097713	0.00341408	-0.000330014	-0.000173879	0.00816197	0.00449279	-0.00216114	-0.00357255	-0.00369157	0.0059245
Cretan.DG	B_Crete-1.DG	0.0104001	-0.00492738	-0.00946676	0.000112534	-0.00758982	-0.0123261	0.00147683	0.00140737	-0.00505042	0.00242461	-0.00536692	-0.000572726	-0.00133592	0.00279593	0.00448493	0.00162859	-0.00541918	0.0016336	-0.00146103	0.000236847
Cretan.DG	B_Crete-2.DG	0.0103581	-0.00766787	-0.0119978	0.00159688	-0.00837393	-0.0132605	7.55218e-05	0.000783493	-0.0024904	0.00295291	-0.00976676	0.000662458	0.00155509	-0.00253446	0.00610443	0.00294462	0.00112675	0.00125561	-0.000962622	0.00363837
Croatian.HO	CRO31.HO	0.0102231	0.00524996	0.00103244	0.000434172	-0.00114579	-0.0211703	0.00296158	-0.0088029	0.00220821	0.00128274	-0.00265229	-0.00323099	0.000246712	2.0554e-05	0.0032802	0.00104586	0.00316573	-0.00532562	0.000373315	-0.00571362
Croatian.HO	CRO41.HO	0.0102945	0.00637038	0.00225867	0.000825613	0.000820087	-0.0201946	0.000328467	-0.00759094	-0.00078626	0.00599223	-0.00504944	-0.00230946	0.00114689	4.76819e-05	0.00943881	0.00340746	0.0020222	-0.00473743	-0.00367369	-0.000316364
Croatian.HO	CRO47.HO	0.00977305	0.0073557	0.00234871	-0.00305428	-0.00129111	-0.0190109	0.00735145	-0.00744494	0.00163385	0.00436066	-0.00121102	-0.00397181	-0.00131034	0.00282005	0.00747271	0.00442089	0.000900773	-0.000935982	-0.00454241	-0.00509707
Croatian.HO	CRO48.HO	0.0104094	0.00496175	5.19723e-05	0.000114215	0.000952243	-0.0190535	0.00236763	-0.00989798	-0.00131762	0.00280252	-0.000596097	-0.00354697	0.00142564	0.0020532	0.00418792	0.000351134	0.000989763	-0.0049152	-0.00624272	-0.00792318
Croatian.HO	CRO53.HO	0.0101787	0.00543217	0.000365408	-0.000406571	0.000454814	-0.0205682	0.00125647	-0.0088198	-0.000739039	0.00392545	-0.00218215	0.00256464	-0.000244254	-0.00245742	0.00651428	0.0037626	0.00277329	-0.00178267	0.00247734	-0.00186322
Croatian.HO	CRO66.HO	0.00919432	0.00424486	-0.000896302	0.000731907	-0.001116	-0.0200117	0.00345804	-0.00725536	-0.00204546	0.00516658	-0.00487663	-0.00112225	-0.00118925	0.000334431	0.00575345	0.00123094	-0.00171885	-0.000980191	-0.00627504	-0.00142533
Croatian.HO	CRO93.HO	0.0100883	0.00564304	0.000763529	-0.00168307	-0.00115609	-0.0182645	0.00387832	-0.00792962	0.000311746	0.00226842	-0.00197421	-0.00491099	-0.00121811	-0.00190068	0.00618957	0.002561	0.00147552	-0.00402779	0.00241483	-0.00412318
Croatian.HO	CRO103.HO	0.0108511	0.00500967	0.00188437	0.00092028	-0.000418678	-0.0163873	0.00415125	-0.0107979	-0.000198482	0.00259469	-0.00539115	-0.00332917	0.00140361	0.00129506	0.010158	0.00471133	0.000709976	-0.00374542	-0.00329111	-0.00706181
Croatian.HO	CRO107.HO	0.0104656	0.00571874	0.00267185	0.000230182	-0.00347348	-0.019183	0.00356349	-0.0069953	-0.000289441	0.0038844	-0.0029488	-0.00377928	0.00151496	0.00371445	0.00751514	0.000734994	0.000879046	-0.00666018	0.00166675	-0.00314169
Croatian.HO	CRO153.HO	0.0101595	0.00472414	0.000629077	-0.000298289	-0.00106406	-0.0216309	0.00251618	-0.0105127	0.000161498	0.00402625	-0.00370746	-0.00112261	0.00140073	-0.00336013	0.00542586	0.00551755	-0.000297456	-0.00299901	-0.00272254	-0.000600989
Croatia_Brekinjova	I26748	0.00935827	0.00946629	0.00739684	0.000674869	0.010298	0.00518796	0.00119124	-0.0122751	0.0162121	0.0157991	0.0105589	-0.0120023	-0.00848355	-0.00113335	0.0120669	0.00746856	0.00805723	-0.00728134	-0.00711455	-0.0149962
Croatia_Brekinjova	I26749	0.0116296	-0.00105477	-0.00457431	-0.00740919	0.010555	0.0145201	-0.000236024	-0.0069696	0.00736883	0.00442172	0.0118032	-0.00965471	0.00664046	0.00835985	0.00211497	0.000507624	0.00269302	0.0014935	-0.0080259	0.00384209
Croatia_C	I20502	0.0144804	-0.00717424	-0.0215091	-0.03108	0.0158289	0.0115646	0.00262963	0.00602562	-0.00531179	-0.011305	0.0055534	0.0112571	-0.00128177	0.00190376	-0.00623333	0.000513074	0.0044638	-0.00234207	-0.00781033	-0.00295691
Croatia_Cepinski	I35081	0.00926119	0.0115911	0.00677692	0.00128209	0.00432518	-0.0137673	0.0104595	-0.0116157	-0.00135809	0.00822899	-0.000362993	-0.00266195	-0.00393822	-0.00647323	0.00520246	0.00669907	-0.000820758	0.00275866	0.00353789	-0.0102963
Croatia_C_Lasinja	I10045	0.0152949	-0.00575219	-0.0174311	-0.0333428	0.0206361	0.0170125	-0.00257019	-0.000924951	-0.00538735	-0.0117952	0.0151246	0.000990783	0.00244548	0.00927978	-0.0126617	-0.00480708	0.011375	-0.00840478	0.00217815	-0.0107943
Croatia_C_Lasinja	I10046	0.0149475	-0.00686435	-0.0189592	-0.0326189	0.0231414	0.0207967	0.00207003	0.00184735	-0.00391391	-0.00491521	0.0140039	0.00175859	0.00545057	0.00501948	-0.0175779	-0.00694565	0.00318474	-0.00685704	-0.00213101	0.000580224
Croatia_C_Lasinja	I10047	0.0145333	-0.00470294	-0.0165854	-0.0343555	0.0164832	0.0226053	0.000347748	0.0020066	-0.00511145	-0.00563294	0.0141323	0.00767721	-0.00450857	0.00849963	-0.00691908	-0.00231468	-0.00376654	-0.0122874	-0.00749199	0.00100691
Croatia_C_Lasinja	I10048	0.0149333	-0.00403733	-0.0183246	-0.0313267	0.0160367	0.0202318	-0.000737902	0.00465309	-0.00401613	-0.00836334	0.00641209	0.00597183	0.00595836	0.00826101	-0.00445532	-0.00159793	0.00171178	-0.000133092	-0.00582525	-0.00294833
Croatia_C_Lasinja	I10049	0.0145689	-0.00475611	-0.0173393	-0.0333604	0.0206441	0.0219316	0.00340345	0.00442263	-0.000983169	-0.0124792	0.00907713	0.00834592	-0.00300341	0.00502337	-0.00919047	-0.000186738	0.00161403	-0.00268535	-0.00881848	-0.00339197
Croatia_C_Lasinja	I10054	0.0147502	-0.00540977	-0.0162047	-0.0333703	0.0168527	0.0226308	-0.00425381	0.00535017	-0.00436801	-0.00739739	0.0158293	0.00622343	-0.00315058	0.0042688	-0.00404682	-0.00258683	-0.00142718	-0.00327464	-0.00633492	-0.000303519
Croatia_C_Lasinja	I10056	0.0147804	-0.00539597	-0.0165129	-0.0318269	0.0192064	0.0261605	-0.00199454	-0.000379519	-0.000264965	-0.010206	0.0124724	0.00739794	0.0032759	0.00850958	-0.00650587	-0.00193312	-0.00158537	-0.00652557	-0.00704734	0.000651493
Croatia_C_Lasinja	I10057	0.0144574	-0.00533308	-0.0161799	-0.0310438	0.0217596	0.0248663	0.00229348	0.00229704	-0.00829008	-0.012787	0.0146522	0.00155691	0.00228893	-0.000809567	-0.0071813	-0.00939376	-0.00447129	-0.0021891	-0.00590725	-0.00720573
Croatia_C_Lasinja	I10062	0.0147326	-0.00470142	-0.0159779	-0.0318473	0.0184378	0.0219877	-0.00126164	0.00095313	-0.00222753	-0.00895903	0.0120744	0.00935331	-0.00100996	0.00408251	-0.00566245	-0.0022739	0.000465052	-0.00476011	-0.00127016	-0.00312833
Croatia_C_Lasinja	I10063	0.0147943	-0.00630377	-0.0185497	-0.0322089	0.0221551	0.0241276	-0.00040682	0.00548054	-0.00356669	-0.00570036	0.0125544	0.0104552	-0.00066628	0.00770711	-0.0127666	-0.00121062	0.00231798	-0.00394376	-0.00793084	0.00582887
Croatia_C_Lasinja	I10065	0.0150094	-0.00423067	-0.0169574	-0.0339568	0.020079	0.0206939	0.000976831	0.00195079	-0.0017621	-0.00928716	0.0162448	0.00795109	0.000288943	0.00547683	-0.0100177	0.00134461	0.00462952	-0.00782206	-0.0101927	-0.00148036
Croatia_C_Lasinja	I10069	0.0145665	-0.004046	-0.0155181	-0.0308652	0.0175741	0.0223616	-0.00125024	-3.47041e-05	-0.00122308	-0.00462918	0.015613	0.00763636	-0.000227732	0.00958154	-0.00419123	-0.00224515	0.00747562	-0.00119909	-0.0110861	0.00079286
Croatia_C_Lasinja	I10070	0.0156127	-0.00448038	-0.0167953	-0.0318263	0.0162663	0.0252847	7.46187e-06	0.00333502	-0.00499725	-0.00377544	0.0183224	0.00252988	0.000315696	0.0135572	-0.017144	-0.0116994	0.00327927	-0.00500465	-0.00247681	-0.0143384
Croatia_C_Lasinja	I10072	0.0143478	-0.00670753	-0.0177052	-0.0321486	0.0194359	0.0228373	-0.00533052	0.00208638	-0.00338552	-0.0100193	0.0119557	0.00172881	-0.00104167	0.00682345	-0.00855685	-0.00160199	0.00401683	0.000509296	-0.00118023	0.000188861
Croatia_C_Lasinja	I10293	0.0146697	-0.00383789	-0.016056	-0.032311	0.0177554	0.0198064	-0.00063867	0.00308588	-0.00805878	-0.0110528	0.00817961	0.00413762	0.00343016	0.0117524	-0.0106187	-0.00774847	0.00446016	-0.012563	-0.00184328	-0.00263625
Croatia_C_Lasinja	I10294	0.0154619	-0.00410756	-0.0171424	-0.034561	0.0187738	0.022717	-0.00302253	0.00615931	-0.00323563	-0.0117216	0.00795514	0.0135264	0.00658388	0.00432776	-0.00560747	0.000489625	0.00610535	-0.00786817	-0.00473407	-0.00528566
Croatia_C_Lasinja	I10297	0.0148362	-0.0046841	-0.0167231	-0.0333237	0.018776	0.0222311	-0.00224804	0.00224803	-0.00574656	-0.0045687	0.00986097	0.00826211	0.00253063	0.012272	-0.004804	0.00162162	0.00452386	-0.0104354	-0.00070332	0.00661782
Croatia_C_Lasinja	I10303	0.0148856	-0.00456392	-0.0145298	-0.0301328	0.017803	0.0173556	-0.00171058	0.000884125	-0.00741165	-0.00528674	0.0122898	0.00224521	-0.000452745	0.00261137	-0.00831902	-0.00487689	-0.00228657	-0.010336	0.000962578	-0.00695146
Croatia_C_Lasinja_father.I10070.I10074	I10068	0.0153372	-0.00616284	-0.0165278	-0.0330197	0.0166182	0.0271171	-0.00228831	0.00309652	-0.00308795	-0.0112981	0.0195245	0.00582336	0.0040741	0.0133599	-0.0179787	-0.00399178	0.00517246	-0.0129259	0.00529257	-0.0152788
Croatia_C_Lasinja_father.I10294	I10061	0.0148768	-0.00535769	-0.0180164	-0.0348049	0.0187258	0.0214043	-0.00328517	0.00326207	-0.00382058	-0.0126905	0.0134006	0.00884661	0.00912008	0.00689997	-0.00816963	-0.000680272	0.00105621	-0.00767957	-0.0101095	-0.0057468
Croatia_EIA	I5723	0.0121808	0.00326864	-0.00299114	-0.0102178	0.0176207	0.0230812	0.000658607	-0.00832346	0.00462446	0.00847043	0.0142123	0.00196428	0.00127227	0.000451579	0.00311053	-0.00293052	0.0112223	0.00582321	-0.013172	-0.00988297
Croatia_EIA	I5724	0.0117939	0.00344732	-0.00134741	-0.0091826	0.0186032	0.0251325	0.00164469	-0.00941591	0.0116981	-0.00178545	0.0186646	-0.000128962	-0.00732562	0.0103414	-0.00241415	-0.00367521	0.00971823	0.00697967	-0.00603486	-0.0105456
Croatia_EIA	I23904	0.0113049	0.00122807	-0.00581995	-0.00507958	0.016564	0.00983495	0.00550267	-0.00519056	0.00335458	0.00450859	0.01191	-0.000624694	0.00196592	0.00651297	-0.00900214	-0.00201907	0.0100123	0.00335264	-0.0081534	-0.013162
Croatia_EIA	I23911	0.0115173	0.00113162	-0.00429519	-0.00830923	0.0181655	0.0110653	0.00535298	-0.00790484	0.00170217	0.00428958	0.0102744	-0.000437317	-0.00655047	-0.00389124	-0.00689732	-0.00356495	0.00403252	0.0114729	-0.0062823	-0.00607621
Croatia_EIA	I23995	0.0118361	0.0023839	-0.00311882	-0.0055502	0.0181864	0.0120599	0.00133185	-0.00543227	0.00449397	0.00317562	0.0142422	0.00374032	-0.00685902	-0.00202193	-0.00499213	-0.00566175	0.00743815	0.0120744	-0.0112813	-0.00903964
Croatia_EIA	I23996	0.0119277	0.00174419	-0.00438391	-0.00731072	0.018931	0.0113371	-0.00169963	-0.00663848	0.00456469	0.00191123	0.00927147	0.000212267	0.000499759	-0.00481053	-0.00250068	0.000930774	0.00294486	0.00864138	0.00207664	-0.00729415
Croatia_EIA	I24638	0.0127389	0.00284835	-0.00390067	-0.0076637	0.0137431	0.00799275	0.0053975	-0.00710613	0.00736678	0.00151397	0.00775776	-0.00633401	-0.00358802	0.00797439	-0.00960255	-0.00109507	0.0021235	0.00370263	-0.00809613	-0.00308306
Croatia_EIA	I24639	0.0118744	0.00246923	-0.00273539	-0.00509	0.0162319	0.0100328	0.00110528	-0.0042252	0.00787419	0.00627868	0.00810917	0.000387998	-0.000508223	0.00225051	-0.00454361	0.00135307	0.00269061	0.00589439	-0.00259817	-0.00578227
Croatia_EIA	I24879	0.0104626	0.00390574	-0.00298469	-0.0043794	0.0112433	0.0122995	0.00496576	-0.0089977	0.00369703	0.00292826	0.0126772	0.00735739	0.000631001	0.000452132	-0.00505125	-0.000511276	0.00305638	0.00439108	-0.00452921	-0.009748
Croatia_EIA	I24882	0.012015	0.0028833	-0.00373857	-0.00820528	0.0165533	0.00834254	0.000855195	-0.00545358	0.00380647	0.00821234	0.0103698	0.00422915	-0.000129706	0.00548683	-0.000487805	-0.000400909	-0.00186589	0.00212753	-0.00545284	-0.0067173
Croatia_EIA_mother.I26742	I3313	0.0116136	0.00124615	-0.00596278	-0.00532246	0.0200953	0.0150412	-0.0055971	-0.00738177	0.00644903	0.000437842	0.0148989	-0.00637862	0.000652415	0.00450372	-0.00330234	-0.000893918	0.0119102	0.000279904	-0.00339199	0.000613992
Croatia_Gardun	I26894	0.0113487	-0.00273736	-0.00876539	-0.00626349	0.0060041	0.0130117	-0.00536848	0.000799437	0.00860008	0.012163	0.0056197	-0.00312232	0.00126583	0.00102245	0.00223397	0.000932351	0.00602866	-0.00213708	-0.018388	-0.00139098
Croatia_Gardun	I26895	0.0105708	-0.00319038	-0.00773838	-0.00222049	0.00837275	0.0161155	-0.00405199	0.000836105	0.00295254	0.00393028	0.00365615	0.00347765	0.00415454	0.00467345	0.000161218	0.00319133	0.000232208	0.0023501	-0.0151781	-0.00715697
Croatia_Gardun	I26897	0.0114952	-0.00315752	-0.0107874	-0.00569453	0.00673527	0.0131299	0.00204813	0.00216832	0.00243813	0.00645664	0.00382679	-0.00119171	-0.00407084	-0.000721303	-0.00605022	0.0011674	0.00119364	-0.000883033	-0.00709808	-8.9242e-05
Croatia_Gornji	I34980	0.0104198	0.00873194	0.00477407	0.00158566	0.00447967	-0.0135673	0.0032073	-0.0119169	0.00445272	0.00521236	-0.00497168	0.00848512	0.0094907	-0.00768248	0.00558414	0.00840898	-0.00283068	-0.011653	-0.00566035	-0.00993467
Croatia_Gornji	I35008	0.0100213	0.0057691	-0.000390609	-0.000261682	0.00346139	-0.0138947	0.00500525	-0.00664215	-0.00153132	0.00709897	0.00322103	0.000956477	-0.0044923	-0.00184354	0.00682852	0.00613144	1.5824e-05	-0.0100618	-0.00316397	-0.00379131
Croatia_Gornji	I35010	0.00989489	0.00885075	0.00388863	0.000342473	0.00296912	-0.0166458	-0.0014855	-0.0101151	0.00573799	0.00821902	0.00042544	-0.00122952	0.00140541	-0.00750192	0.00926644	0.00395071	0.00872841	-0.00377962	0.00112175	-0.015498
Croatia_Gornji	I35012	0.0103726	0.00834456	0.00586888	0.000833698	0.00399526	-0.0123322	0.00559112	-0.0137435	0.00414666	0.00233841	-0.00457267	0.00297755	0.00567983	-0.000782666	0.00931822	0.00698379	-0.00060274	-0.00693078	-0.00413804	-0.0090642
Croatia_Gornji	I35095	0.0100603	0.00813437	0.00555718	-0.000496568	0.00177261	-0.014511	0.00181965	-0.0106266	0.00823146	0.00780057	-0.0058018	-0.0103387	0.00212342	0.0016373	0.0114104	0.00472641	0.00402334	-0.00957061	-0.00292823	-0.00401105
Croatia_Jagodnjak	I26745	0.0106457	0.00705079	0.0022346	0.000116095	0.0127647	0.00630742	0.00332064	-0.00659986	0.0121578	0.0103272	0.00473005	-0.000843828	-0.00373456	0.00214264	0.00872812	0.00568314	0.00666192	-0.00647426	-0.0090292	-0.0138836
Croatia_Jagodnjak	I26746	0.0118829	-0.00865375	-0.0157311	-0.0038411	0.0048178	0.0143105	-0.00146207	0.00676128	0.00877379	0.009549	0.00700659	6.71353e-05	-0.00201081	-0.00491953	0.00177524	0.00614884	0.00420203	0.00226397	-0.000303123	-0.003332
Croatia_Jagodnjak	I26747	0.00997258	0.0104982	0.00864218	0.00206733	0.0123528	0.00692489	0.00479095	-0.0106906	0.0152658	0.01593	0.0132274	-0.0077361	-0.000539275	-0.000410226	0.00736867	0.00256819	0.00889299	-0.0059772	0.000640768	-0.00805552
Croatia_Jagodnjak_MBA.SG	JAG34_noUDG.SG	0.01096	0.0102852	0.00769039	-0.0138606	-0.0048813	-0.0160217	0.000880098	-0.00388691	-0.0085886	-0.00547956	-0.00603716	0.00196979	0.0021325	0.000413298	-6.10874e-05	0.00167332	-0.00276063	-0.0236706	0.00357631	0.00605401
Croatia_Jagodnjak_MBA.SG	JAG58_noUDG.SG	0.0111206	0.00983443	0.00865013	-0.0143313	-0.00764901	-0.0156045	0.00192143	-0.00235201	-0.00880402	-0.00621901	-0.00766881	0.0024503	0.0066662	0.00214593	-0.00256662	0.00160922	0.00159218	-0.0223112	-0.00149032	0.00319113
Croatia_Jagodnjak_MBA.SG	JAG78_noUDG.SG	0.0109395	0.0116954	0.00898349	-0.0121276	-0.00547814	-0.0147159	0.000192794	-0.0024166	-0.0079228	-0.00597367	-0.00461108	0.00068667	0.00315516	0.00717547	0.00895567	0.000118561	-0.0060057	-0.0157999	-0.00177838	0.0086342
Croatia_Jagodnjak_MBA.SG	JAG82_noUDG.SG	0.0113241	0.0110936	0.0104088	-0.0130416	-0.00393688	-0.0144001	0.00303827	-0.000386286	-0.0078596	-0.00582113	-0.00623755	0.000495672	-0.00267798	0.00414657	0.00104647	-0.00072574	-0.00590175	-0.0159923	-0.000364581	0.000468658
Croatia_Jagodnjak_MBA.SG	JAG85_noUDG.SG	0.0111084	0.00825588	0.00665068	-0.0124547	-0.00132889	-0.0152201	0.00583509	-0.00369286	-0.00483154	-0.00321933	-0.0113368	0.000112811	0.0052473	-0.00362945	0.0118039	-0.00231581	-0.00844551	-0.0138383	-0.00251416	0.00330549
Croatia_Jagodnjak_MBA.SG	JAG93_noUDG.SG	0.0122392	0.00701512	0.00316908	-0.0138359	-0.00220674	-0.0199692	-0.000608979	-0.00465666	0.000317233	-0.00310376	-0.00462966	-0.000390311	0.00311372	0.00342888	0.00903109	-0.00174056	-0.00279164	-0.00840683	0.0059387	0.00645675
Croatia_LBA_EIA	I26742	0.0121914	0.000327439	-0.00642417	-0.00716876	0.0179634	0.0115349	-0.00242169	-0.00630839	0.00703738	-0.00426806	0.0115433	-0.000672753	-0.000465735	0.00021599	-0.00538802	-0.00116929	0.00719993	0.00352226	-0.00707153	0.00154647
Croatia_LIA	I18831	0.0109251	0.00328243	-0.00344986	-0.00603652	0.01899	0.00968196	0.00390613	-0.00745496	0.00349044	0.00736696	0.0110105	-0.00538607	0.00364195	-0.00509362	-0.0108489	-0.00457366	0.00663187	0.00765198	-0.00771973	0.00135426
Croatia_MBA	I4331	0.0119431	0.00286865	-0.00565163	-0.00670906	0.0203768	0.0196161	0.00483155	-0.00179498	0.00733655	0.00232919	0.0181303	0.000616091	0.00354773	-0.00202817	-0.00510159	-0.00129539	0.00693796	0.007373	-0.0049581	0.00539136
Croatia_MBA	I4332	0.011491	0.00204505	-0.00541007	-0.00828268	0.0246008	0.0187831	0.00167914	-0.00352751	0.000240372	0.00374128	0.0151846	0.000299728	0.000993716	0.00451324	-0.00562709	-0.00857758	0.00325726	0.00615844	-0.00305036	-0.00669003
Croatia_MBA	I5073	0.0118672	0.00144579	-0.00614141	-0.00807695	0.0163486	0.00669039	0.00281013	-0.00427516	-0.00195882	-0.00793008	-0.00231098	-0.00349506	0.00570737	-0.00294353	-0.00664082	0.000359752	-0.0166798	-0.00659986	0.00980909	0.00359678
Croatia_MBA	I5074	0.0123594	0.00092114	-0.00670961	-0.00618982	0.0118022	0.00596037	-3.72585e-05	-0.00383131	-0.000987123	-0.00108044	0.00523485	0.00152141	-0.00385575	-0.00279531	0.000596799	-0.00336372	-0.00258162	0.00143971	-0.00109638	-0.00269428
Croatia_MBA	I5080	0.0123686	0.00187049	-0.00525306	-0.0093528	0.016696	0.00473116	0.00844829	-0.00499892	0.00133509	-0.00131269	0.00765596	0.00377595	-0.00249822	0.0041417	-0.00540248	-0.00158122	-0.00474115	-0.00610486	0.00891469	0.00141607
Croatia_MBA	I24342	0.0103963	0.00549438	-0.000967835	-0.00938946	0.0129812	0.0133615	0.00282977	-0.0044819	0.00351379	0.00392602	0.00936427	0.00218429	-0.00745777	-0.00308211	-0.00879577	-0.00173279	-0.000146937	0.00930815	-0.00989953	-0.00566147
Croatia_MBA	I26773	0.010941	0.00248747	-0.00420425	-0.00599734	0.019699	0.00784287	0.00318187	-0.00882249	0.00612759	0.00275475	0.0140171	0.0051351	-0.00410019	0.00302946	-0.00257644	-0.00442565	0.00577051	-0.00176843	-0.00898873	0.00391327
Croatia_MBA	I26774	0.011622	0.00313543	-0.0041076	-0.00574619	0.0149357	0.00646145	-0.00260533	-0.00746927	0.00456671	0.00491639	0.00419326	-0.00253357	0.001776	0.0025125	-0.00696727	-0.00255862	0.0078967	0.0120479	-0.0035447	-0.00340518
Croatia_MBA	I26893	0.0114043	0.00379602	-0.00204403	-0.00442037	0.0177012	0.0151085	0.00717455	-0.00610798	0.010776	0.000510564	0.0146478	-0.00137496	0.00503946	-0.00123893	-0.00378871	-0.00204433	0.00559475	0.0123239	-0.000602489	-0.00861164
Croatia_MBA_Cetina	I18745	0.0111852	0.00417769	-0.00283974	-0.00437446	0.0161686	0.0112522	0.000180886	-0.00778613	0.00574637	0.00773525	0.0150358	0.007172	-0.00199407	0.000268217	-0.00823426	0.00207158	0.00810123	0.000887058	-0.015328	0.00359189
Croatia_Medieval	I15462	0.0111256	-0.00419974	-0.00721857	-0.00519658	0.00443558	0.0062425	0.0042383	-0.000464081	0.00352129	-0.00121689	-0.00468442	0.00176247	0.00294043	0.0102079	0.00416961	-0.00332486	0.00797945	-0.000503217	-0.00837455	-0.00820316
Croatia_Medieval	I15741	0.0118928	-0.00305395	-0.00881029	-0.00214629	0.00477696	0.00711738	-0.000210402	-0.00537661	0.00354877	0.0127869	0.00167987	-0.00267502	0.000228414	0.00210032	0.000947055	0.00390961	0.00752468	-0.00160651	-0.00506587	-0.0128351
Croatia_Medieval	I15743	0.0108487	-0.00168862	-0.00579751	-0.00211997	0.00231353	0.00634061	-0.0042464	-0.00212188	0.00350965	0.00688651	0.00155368	-0.00673604	0.0026577	-0.00290144	0.000980309	-0.00445135	0.00851744	-0.00220466	-0.00406756	-0.00886054
Croatia_Medieval	I15744	0.0115331	-0.00396291	-0.00894116	-0.00247137	0.00438193	0.00622053	-0.00191718	-0.00341742	0.00324761	0.00706827	0.00403419	-0.00420669	-0.00054862	0.00709263	-0.00159815	0.00236129	0.00850755	-0.00171246	-0.00971566	-0.020243
Croatia_Medieval_o	I15742	0.0106689	0.0064446	0.00327987	-0.00297411	0.00716997	0.00308019	0.00446611	-0.00934923	0.00774986	0.0131166	0.00576596	-0.00654409	-0.00227386	-0.00392107	0.00751185	-0.005133	0.00116551	-0.008156	-0.0105697	-0.0106331
Croatia_Medieval_sister.I15744	I15463	0.0111338	-0.00255411	-0.0079929	-0.00194681	0.00576743	0.00533637	-0.00323287	-0.000411365	0.00270457	0.0114995	0.000293332	-0.00511562	0.000380872	0.00989624	0.000217736	0.00469155	0.0115881	-0.00454241	-0.00174427	-0.020877
Croatia_MirineFulfinum_Roman.SG	R2053.SG	0.0116821	-0.00110176	-0.00626858	-0.00365022	0.00469013	-0.014905	-0.00504561	0.000292522	-0.00493929	-0.00400866	-0.0117075	-0.00548924	-0.00144255	3.93478e-05	0.00407994	0.00112207	0.000797342	0.00219623	0.00208211	0.00123163
Croatia_MLBA	I18415	0.01175	0.00382779	-0.00441132	-0.00938821	0.0140213	0.00825402	0.0027574	-0.0065023	0.00316874	-6.86445e-05	0.0156433	0.00130988	0.000632231	0.00266795	-0.00223264	0.00378688	0.00528971	0.00271198	-0.00716722	-0.0012131
Croatia_MLBA	I18416	0.0114422	0.00584973	-0.00105061	-0.00758174	0.0138437	0.00933394	0.00116389	-0.00591677	0.00239081	0.000267908	0.00373622	0.00228327	-0.00122045	0.000166552	-0.00749471	0.00307111	0.00159216	0.0127604	-0.0110986	-0.00606211
Croatia_MLBA	I18417	0.0110011	0.00416307	-0.00125478	-0.00707071	0.0158084	0.0110547	0.00167664	-0.00623418	0.00652541	0.00491342	0.00879851	-0.00410608	0.000112137	0.00575019	-0.000925624	-0.00350261	0.000622184	0.00954269	-0.00683556	-0.00344809
Croatia_N	I10055	0.0154611	-0.00570984	-0.016356	-0.0306302	0.0240604	0.0226464	-0.00435577	0.0015309	-0.00416103	-0.00274464	0.0108375	0.00448784	0.000703676	0.00597353	-0.00387974	-0.00172108	-0.00667587	0.00118186	-0.012397	-0.00734226
Croatia_Nustar	I28388	0.00908889	-0.000587135	-0.00805037	-0.00482831	0.00514239	-0.00652366	0.000920048	-0.00335155	0.000110141	0.00426694	-0.00432124	0.00619463	-0.00403487	0.00436349	-0.00258442	0.00381162	0.000985221	-0.00243816	0.000622476	-0.00163327
Croatia_Nustar	I28390	0.00976656	0.00876057	0.00720453	0.000321143	0.00618004	0.00502794	0.00065441	-0.0110251	0.0105347	0.00991627	0.00641369	-0.00663615	0.000140905	0.00102152	0.0165129	0.00153221	0.00639762	-0.0151789	-0.000275449	-0.0136019
Croatia_Nustar	I28392	0.0113747	-0.00156706	-0.00734218	-0.00414277	0.0108565	0.00672012	0.00142592	-0.0100905	0.00775348	0.0077331	0.00706155	0.00159369	0.000462125	0.00604054	0.00250577	0.00119766	0.00657169	0.00644905	-0.00959752	-0.00673846
Croatia_Nustar	I28393	0.0100218	0.000323779	-0.00514304	-0.00729332	0.0102996	0.0071486	0.00301701	-0.00658496	0.00803003	0.0079656	0.00449497	-0.00108725	-0.00800217	0.00167214	0.00123554	0.00654726	0.0085403	0.000540345	-0.00233999	-0.00757063
Croatia_Nustar	I28394	0.00970936	0.00188575	-0.00352458	-0.00330721	0.00985012	0.00843225	0.000686373	-0.00714078	0.00337661	0.00825193	0.0037577	-0.00431911	0.00598107	0.00134759	0.00851225	-0.00040532	0.00486326	-0.000889006	-0.00607003	-0.0123994
Croatia_Nustar	I28397	0.0105678	0.000676528	-0.0028552	-0.0010635	0.00894965	0.00831012	-0.000583709	-0.00616873	0.0136008	0.00892282	0.0080858	-0.00850221	-0.00613829	0.00252881	0.0042363	0.0011816	0.0057673	0.00609117	-0.00784454	-0.00147561
Croatia_Nustar	I28398	0.0112007	-0.000244159	-0.00436915	-0.00370689	0.00766114	0.00883279	-0.00170614	-0.00304221	0.00783767	0.0123871	0.00554636	-0.00132283	-0.000293288	0.00312611	0.000674797	-0.00324799	0.0107047	-0.00863777	-0.00660039	-0.00282283
Croatia_Nustar	I28400	0.0099671	0.00127483	-0.00459151	-0.00479778	0.00784364	0.00991209	0.000303968	0.000686579	0.00776857	0.00686896	0.00555763	-0.00224833	-0.000452234	0.00454157	-0.00170918	-0.000111165	0.00918062	0.00185337	-0.00637056	-0.00303661
Croatia_Nustar	I34800	0.0104264	0.00257154	-0.000859394	-0.00157905	0.00020976	-0.0129605	-0.000695301	-0.00964078	0.00176882	0.00399336	-0.00200086	-0.00401462	-0.00589556	0.00422824	0.0125546	0.00391231	0.00283003	-0.0118774	0.000425562	-0.0104875
Croatia_N_Cardial	I3433	0.0149515	-0.00749067	-0.0210469	-0.0355181	0.0257192	0.016439	-0.00822206	0.00367995	-0.00770796	-0.0213194	0.0114942	0.0089889	0.00208688	0.00110732	-0.00408558	-0.000613128	-0.00178608	-0.00651441	-0.00359466	-0.000815331
Croatia_N_Cardial	I3947	0.0159296	-0.00781079	-0.0194372	-0.0354103	0.0195063	0.021622	-0.00257072	0.00592285	-0.00704477	-0.00917776	0.01157	0.00877919	0.00614715	0.0123898	-0.00775017	-0.00262814	0.004233	-0.0082651	-0.00957918	0.0047439
Croatia_N_Cardial	I3948	0.0143327	-0.00978156	-0.0232058	-0.0325189	0.0236953	0.0194935	-0.00343227	0.00218157	-0.00541046	-0.0114467	0.00671907	0.0102565	0.0032866	0.00531799	-0.0138849	-0.00691941	0.00600061	-0.00238517	-0.00242264	-0.00926827
Croatia_N_Starcevo	I5079	0.0152226	-0.00731838	-0.0191034	-0.0315666	0.0160439	0.00905024	-0.00351104	0.000717097	-0.00890469	-0.0150296	0.00753755	0.00658378	0.00129429	0.0111401	-0.00738379	-0.00382417	-0.00570124	-0.0136868	0.00293532	0.00145354
Croatia_Osijek	I26750	0.0118387	0.00119521	-0.00470608	-0.00544392	0.0168989	0.00942368	0.0019258	-0.0097459	0.00839208	0.00041984	0.00803304	0.00264176	-0.00127717	0.00239513	0.00135162	-0.00516399	0.00618494	0.00200742	-0.00288926	-0.0035803
Croatia_Osijek	I26751	0.0111627	0.00311248	-0.00491411	-0.00594517	0.013107	0.00244415	0.00178649	-0.00389103	-0.0012659	0.00102814	0.00843725	0.00471363	0.00660904	0.00544385	-0.000823882	-0.00220102	-0.00611535	0.000377048	-0.00627097	-0.000285884
Croatia_Osijek	I26752	0.011089	0.00216883	-0.00263838	-0.00541668	0.0138963	0.00972909	0.00254045	-0.00646877	0.0076769	0.00609138	0.0128217	0.00319668	-0.00151278	-0.00266321	-0.000776327	0.00130392	0.00989269	0.00351219	0.00637064	-0.003572
Croatia_Osijek	I26753	0.0109909	-0.0110031	-0.0147015	-0.00237234	-0.00130935	0.0195169	-0.00726602	0.00611989	0.00659285	0.0051863	-0.000928852	0.000674323	0.00553153	-0.00213367	0.00885668	0.00423318	-0.00692114	0.00184627	-0.00973342	0.00395354
Croatia_Osijek	I26754	0.0123616	0.00223355	-0.00448389	-0.00526383	0.0117848	0.000290749	-0.00113547	-0.00703233	-0.00223202	0.00040839	0.00145428	-0.00096665	0.000895402	0.00510259	-0.00269662	-0.00402735	-0.00253551	0.0127262	-0.00920061	-0.0024446
Croatia_Sipar	I26765	0.0105047	-0.00081442	-0.00502139	-0.00520132	0.0117203	0.0114911	-0.00121805	-0.00197115	0.00799589	0.00821169	0.00376021	-0.00635371	-0.00586566	0.000876596	0.00741443	0.00172296	0.00498006	0.00184382	-0.00161841	-0.00185553
Croatia_Sipar	I26766	0.0113208	0.00017287	-0.00278842	-0.00605314	0.0105453	0.0103127	-0.000449904	-0.00523356	0.00496607	0.00422103	0.0116393	-0.0085362	-0.000370041	0.00263476	-0.00549141	-0.001055	0.00553773	-0.00137212	-0.00991083	0.00373632
Croatia_Sipar	I26767	0.00950374	-0.00112228	-0.00497509	-0.00374991	0.0119197	0.0106959	0.000581117	-0.00219246	0.00562244	0.000399448	0.0114167	0.000839323	-0.00351657	-0.00384105	-0.0021243	0.00217486	0.00561107	0.00835467	-0.010792	-0.00633673
Croatia_SisakPogorelec	I26762	0.00770955	0.00384006	-0.00196202	0.00153124	0.012435	0.00945001	-0.00407508	-0.00918091	0.00517381	0.00584637	0.00972725	-0.00862574	0.00228218	0.00350198	0.007131	-0.0026606	0.0106003	0.00155266	-0.00751224	0.000459837
Croatia_SisakPogorelec	I26763	0.0111468	0.00473771	-0.000591188	-0.00853705	0.0124036	0.0107235	0.000138976	-0.00584462	0.00614376	0.00547424	0.011575	-0.00411474	-0.00431711	-0.0067719	0.000594548	0.00178002	0.0129751	0.00473049	-0.00623967	-0.00589115
Croatia_SisakPogorelec	I26764	0.0108867	-0.0073335	-0.0108161	-0.00355634	0.00204389	0.017834	-0.00121355	0.00120259	0.00577157	0.00580734	-8.74022e-05	-0.00994291	0.0049925	0.00781392	0.00621817	0.000592202	0.00192498	0.00850823	-0.0114339	0.000444401
Croatia_SisakPogorelec	I28446	0.00945623	0.0053203	0.00111106	0.0014548	0.0111465	0.00726974	0.000713308	-0.00668656	0.000852431	0.00866503	0.00411377	-0.00149824	0.0102824	0.00556386	0.00247254	0.000258285	0.00196231	-0.00282132	0.00190979	-0.000318409
Croatia_SisakPogorelec	I28447	0.0117742	0.00305719	-0.00629913	-0.00748281	0.0135037	0.0105412	0.00502948	-0.00373499	0.00571358	0.00430748	0.0140377	0.00116821	0.00249273	0.0070634	0.00018353	0.00427286	0.00184551	0.00314534	-0.0155932	-0.00552881
Croatia_SisakPogorelec	I28448	0.012217	0.0019373	-0.00534132	-0.00558335	0.0148355	0.00895728	0.00173221	-0.00888821	0.00703398	0.0010822	0.00903589	-0.00304916	-0.00896476	0.00176789	-0.00276926	0.00348104	0.00777948	0.000145832	-0.00246933	-0.00757071
Croatia_TrogirDobric	I26709	0.0112968	-0.00599117	-0.00739656	-0.00380046	0.00677601	0.0144913	0.00215691	0.000454458	0.00635776	0.00302439	-0.00172293	-0.00765043	0.00237536	-0.00209927	0.0093461	-0.00619195	-0.002249	-0.00231152	-0.00541486	-0.00185992
Croatia_TrogirDobric	I26714	0.0111035	-0.00273659	-0.00886086	-0.00363038	0.00399128	0.0093248	0.00303095	0.000808566	0.00317311	0.004566	0.00175198	-0.00226665	-0.000645061	0.00295111	0.00796653	0.00435967	0.00592284	-0.00124625	-0.00925637	0.000716811
Croatia_TrogirDobric	I26719	0.0106478	0.00954966	0.00648692	-0.000646482	0.0112643	-0.000651352	0.0078558	-0.0141747	0.0124365	0.00211188	0.00755691	-0.00772506	-0.00526212	-0.00110035	-0.000328262	0.000537039	0.00451824	0.00807283	0.00240728	-0.00411795
Croatia_TrogirDragulin	I26702	0.0121728	-0.00511755	-0.0118549	-0.00897294	0.0111667	0.0119506	-0.000380393	-0.00205731	0.00787271	0.00418863	0.0067113	-0.0054989	0.0002259	-3.42865e-05	0.0113951	-0.00415845	-0.00260795	-0.000395995	-0.0157539	-0.00658923
Croatia_TrogirDragulin	I26703	0.0121809	-0.00082246	-0.00692458	-0.00509868	0.0148957	0.0104005	0.00123837	-0.0042835	0.00735394	0.0128017	0.0118884	-0.00571395	-0.00590262	0.00298915	-0.00130776	0.00310502	0.00351148	0.00431348	-0.00862208	-0.000741157
Croatia_TrogirDragulin	I26704	0.0113358	-0.00640288	-0.0114035	-0.00270985	0.00549429	0.0132861	-0.00094303	0.000161455	0.00699502	0.00571801	0.00129507	-0.00169257	0.000739819	0.00577469	-0.0046896	-0.000260766	0.000741973	0.00322352	-0.00652218	0.00552912
Croatia_TrogirDragulin	I26705	0.0110955	0.00396368	-0.00152906	-0.00696863	0.0117921	0.0123425	0.000864466	-0.00646299	0.00966777	0.00395329	0.0126287	-0.00367653	-0.00625307	0.00426014	-0.000960614	0.000947943	0.00668071	-0.00400219	-0.0038322	-0.0025338
Croatia_TrogirDragulin	I26707	0.0110268	-0.00689224	-0.0139748	-0.000620093	0.00496439	0.0162218	-0.000634927	0.0075249	0.00806258	0.00649905	-0.00466517	0.00234213	0.00365257	0.00194193	0.00506041	-0.000679997	0.00476831	-0.00353158	-0.00356195	0.00381431
Croatia_TrogirDragulin	I26708	0.012465	-0.00485603	-0.0122113	-0.00646187	0.0118095	0.013838	-0.00307804	0.00339688	0.00720673	0.00412067	0.00776386	-0.00231083	-0.00303781	0.00363579	0.00507294	-0.00652161	-0.00310567	-0.00270038	-0.00872343	0.000725055
Croatia_Zadar	I26775	0.00966435	-0.0180024	-0.00812494	-0.00972597	-0.000185932	0.0132753	-0.0025482	0.00767969	0.00142109	0.00459257	-0.00836352	-0.0289889	0.00670227	8.04683e-05	0.0103124	-0.00621131	0.00391973	0.0045936	0.00255492	-0.00605075
Croatia_Zadar	I26776	0.0116863	-1.43657e-05	-0.0047555	-0.00549205	0.0136241	0.0113816	0.0046797	-0.00430091	0.00786171	0.00833817	0.00609031	-0.00140199	-0.00436965	-0.00236247	0.000209686	0.00068592	0.00302854	0.00397873	-0.00200445	-0.000759927
Croatia_Zadar_Roman.SG	R3746.SG	0.0123161	-0.00424594	-0.0132156	-0.0104516	0.00934477	-0.0116492	0.000592123	-0.00197809	-0.0115323	-0.00227836	-0.00667144	0.00349141	0.00483527	0.000620443	-0.000805673	0.00478424	0.00153211	0.00157465	-0.00239997	0.00270594
Croatia_Zadar_Roman.SG	R3747.SG	0.0117223	0.000317301	-0.00823932	-0.00713429	0.00215438	-0.0101226	0.00368558	-0.00261906	-0.00298597	-0.00201574	-0.00540615	0.00334734	-0.00610883	-0.00291784	0.00807419	0.00436682	-0.00518147	0.00100855	-0.000530531	0.00217889
Cypriot.HO	CYP2.HO	0.0105271	-0.0109205	-0.0147354	-0.000593205	-0.0118995	-0.0141683	-0.00127865	0.00417288	-0.000546224	0.00517297	-0.0113484	-0.00370251	0.00186367	0.00196347	0.00440327	0.00334488	-0.00186363	0.000800143	-0.00799643	0.00359212
Cypriot.HO	CYP5.HO	0.0102573	-0.0117393	-0.0127356	0.000851936	-0.0111195	-0.0117595	-0.00438607	0.00567532	-0.00219145	0.00271292	-0.0142427	-0.00422522	0.00529021	-0.000524819	0.00738356	0.0025425	0.000410051	-0.00252288	-0.00353705	0.00512282
Cypriot.HO	CYP19.HO	0.0105944	-0.0106329	-0.0140913	-0.00105202	-0.0115592	-0.0120905	-0.0010803	0.00665827	-0.00252848	0.00288257	-0.0163671	-0.00111451	0.00365137	0.00117428	0.00356877	-0.00127016	-0.000815243	-0.000803246	-0.00314611	-0.00289591
Cypriot.HO	Cyprus2AJ19.HO	0.0105571	-0.0140186	-0.0166337	0.0013529	-0.0145307	-0.00776672	-0.00107709	0.00692416	-0.00317194	0.00238707	-0.014089	-0.0059942	0.00251296	0.00230042	0.00449612	0.00161284	-0.00760021	0.000727393	-0.00223015	-0.00195954
Cypriot.HO	Cyprus13AJ19.HO	0.0104375	-0.00836528	-0.0115223	6.56566e-05	-0.00819812	-0.0133868	-0.00147086	0.00396369	-0.000892541	0.00121234	-0.00872329	-0.00117825	0.00211896	0.00282446	0.00236974	-0.00109024	0.00123793	-0.00312265	-0.00141152	0.00517052
Cypriot.HO	Cyprus21AJ19.HO	0.0101091	-0.0119747	-0.0158132	0.00170892	-0.0113844	-0.00981979	-0.00305308	0.00935963	-0.00312093	0.00127477	-0.0156145	-0.00335894	0.00417621	0.00500407	0.00573476	0.00048852	-0.00317311	0.00159954	-0.00359504	0.00202251
Cypriot.HO	Cyprus22AJ19.HO	0.010796	-0.011276	-0.0142695	-0.00220058	-0.0115838	-0.0114461	-0.00142881	0.00470443	-0.00709554	0.00159217	-0.0154218	-0.00156069	0.00181319	-0.0012915	0.00270108	-0.00155577	-0.00620875	-0.00322046	-0.00502232	-0.00424025
Cypriot.HO	Cyprus24AJ19.HO	0.0108165	-0.0106474	-0.0146707	4.22741e-05	-0.0121133	-0.0105782	-0.00150863	0.00818506	-0.00611761	0.00126164	-0.0111263	-0.00124884	0.00500556	0.00363757	0.00616831	0.000261805	-0.00457417	-0.00552323	-0.00480128	0.00424532
Czech.DG	S_Czech-2.DG	0.0103268	0.00972255	0.00421288	0.00105822	0.000498001	-0.0218423	0.0040244	-0.00594359	0.00229109	0.0049429	-0.00959267	-0.00518482	-0.00691631	0.000678366	0.00535634	0.00227724	0.00825523	-0.00787117	0.0016783	-0.0050538
Czech.HO	NA15724.HO	0.00994191	0.00878984	0.00536654	0.00337731	0.000161062	-0.0227522	0.00520325	-0.0112217	0.00211629	0.00908952	-0.00335938	0.00194043	-0.00376465	0.000617443	0.000442178	-0.000971756	0.0022091	-0.00373693	-0.00401723	-0.00677139
Czech.HO	NA15725.HO	0.00984393	0.00966142	0.00543543	0.00152696	0.00220303	-0.0218346	0.00327107	-0.00936717	-0.00112176	0.00504538	-0.00298221	-0.00125859	-0.0035603	-0.00300001	0.00409137	0.000482903	0.00177984	-0.00485823	0.00323224	-0.00260962
Czech.HO	NA15726.HO	0.0102584	0.00827823	0.00444951	0.00210462	-0.00245438	-0.0223842	0.00337705	-0.00824817	0.00367436	0.00302336	-0.000413757	-0.00480843	-0.0062446	-0.00136788	0.00275776	0.00231071	0.00529338	-0.00130341	-0.00466664	-0.00973712
Czech.HO	NA15727.HO	0.00992286	0.00903553	0.00573621	-0.00117244	0.00142139	-0.02062	0.00194457	-0.00786615	0.000540674	0.00311834	-0.000900323	-0.00248031	0.00150328	-0.00321109	0.00716041	0.00405918	0.00273902	0.000359303	0.000611283	-0.0013333
Czech.HO	NA15728.HO	0.0103097	0.00972728	0.00415637	0.00108382	0.000399422	-0.0218708	0.00415104	-0.0061858	0.00232963	0.0051028	-0.00953474	-0.00510641	-0.00698978	0.000562288	0.00537052	0.00234682	0.00805781	-0.0078388	0.00153137	-0.00522572
Czech.HO	NA15729.HO	0.0101625	0.00724148	0.00529738	0.00204842	0.00221735	-0.0204941	0.0020399	-0.00815856	-0.00334235	0.00361591	-0.00168368	-0.00638635	-0.00156214	-0.00123534	0.00805035	0.00408456	-0.00180569	0.00288033	-0.00116956	-0.00574344
Czech.HO	NA15730.HO	0.00974983	0.00750724	0.00250582	-5.66157e-05	0.0011482	-0.022248	0.00465634	-0.00967891	-0.000273467	0.00466126	-0.00555988	-6.65851e-05	-0.00176169	-0.000891647	0.00494397	0.00128716	0.000655121	-0.00178876	-0.00265172	-0.00770509
Czech.HO	NA15731.HO	0.00969956	0.00933054	0.00512495	0.00210216	0.000403863	-0.0193909	0.00446289	-0.00814715	0.000762648	0.00289418	0.0010885	-0.00364633	-0.00339921	-0.00635645	0.00664876	0.00226678	0.00219995	-0.00673297	-0.00183824	-0.00858761
Czech.HO	NA15732.HO	0.00979163	0.00900264	0.00685198	0.00278678	0.00150223	-0.021873	0.00300003	-0.0124734	0.00166175	0.00469141	0.00101997	-0.00344438	-0.00161259	-0.00619307	0.00720544	0.0023729	0.00764238	-0.00677817	-0.000990605	-0.00804645
Czech.HO	NA15733.HO	0.00895656	0.00922135	0.00517333	0.00129958	-5.33875e-05	-0.0227151	0.00277401	-0.00805775	-0.00331121	0.0045558	-0.00446438	-0.00257405	-0.00446572	-0.0018176	0.00620061	0.00285168	0.00514311	-0.0020797	-0.000871674	-0.00938581
Czechia_Bohemia_UP_HG	ZKU002_noUDG.SG	-0.00916686	-0.0254728	0.0168057	0.00333048	-0.0345749	0.0187882	0.00322417	-0.00268296	-0.037948	-0.0518287	0.0334774	-0.0110374	-0.00578301	-0.00380823	-0.00568567	-0.00619526	-0.0423023	-0.00555935	0.0182307	-0.0129636
Czech_BA_Veterov_2	I7949	0.00968045	0.0108633	0.00875603	0.00325196	0.0174651	0.0168399	0.00269383	-0.0117946	0.00948468	0.0108055	0.0164943	-0.00796742	-4.42914e-05	0.00361908	-0.000518364	0.000469328	0.00615276	0.00886276	0.00679219	-0.00889539
Czech_BellBeaker	HOP001	0.0113213	0.00803197	0.00589443	-0.000824902	0.012476	0.00046505	0.00393596	-0.00841696	0.00161019	-0.00466853	0.00564047	0.0062225	-0.00693926	-0.00239467	-0.00132235	-0.0033037	-0.0044768	0.00882556	0.00209273	-0.00430708
Czech_BellBeaker	HOP003	0.00918885	0.00869555	0.00556581	0.00249005	0.0086121	0.00182278	0.00400199	-0.011622	0.00412481	0.00194399	0.00767689	-0.00278895	0.00260992	-0.000920134	0.00025914	-0.00341767	-0.00393199	0.0117475	0.00890739	0.00746397
Czech_BellBeaker	I4885	0.0112479	0.00450127	-0.00104913	-0.00548279	0.0179325	0.0205749	-0.00420732	-0.00645132	0.0100531	0.0034363	0.0186524	-0.00207436	0.00355925	0.00663316	-0.0108933	-0.00211203	0.00811065	0.0110802	-0.000841959	-0.0024347
Czech_BellBeaker	I4886	0.0109028	0.00728518	0.00271798	-0.00386581	0.017027	0.0188603	-0.00323481	-0.00805319	0.0100074	0.0012288	0.0116873	0.000937909	-0.000185229	0.00461086	-0.00493451	0.0021549	0.0095902	0.00611262	-0.000776849	0.00505863
Czech_BellBeaker	I4888	0.010204	0.00784134	0.00463681	-0.00223633	0.0172497	0.018483	0.00101717	-0.013101	0.00841093	0.00346253	0.0136286	-0.00913325	0.00168154	0.00274864	-0.00113025	-0.00317226	-0.00628161	0.00671821	0.00151398	0.00473806
Czech_BellBeaker	I4889	0.0099035	0.00785754	0.00420577	0.00178708	0.0190753	0.0189829	-0.00134402	-0.00995496	0.00806596	0.00537452	0.0158771	-0.00543453	-0.00135027	0.00175065	-0.00343328	-0.00406579	0.00257489	0.00609645	0.00368948	-0.00441376
Czech_BellBeaker	I4891	0.0105655	0.00926442	0.00534964	-0.00383341	0.0142365	0.0172855	0.00165921	-0.00893413	0.00662521	0.00306164	0.0127223	0.00110549	-0.00391243	-0.00361336	-0.00530598	-0.00457524	-0.00135204	0.00915724	-0.00018671	-0.0128709
Czech_BellBeaker	I4895	0.00951647	0.00957344	0.00751517	0.00233207	0.0173735	0.0192114	0.0103337	-0.00484307	0.00913597	0.00210658	0.0173867	-0.00465128	-0.00360055	-0.00292692	0.00184519	-0.00150215	0.00380469	0.0139809	0.00387952	-0.00184951
Czech_BellBeaker	I4896	0.0104826	0.00639884	0.00268789	0.000595498	0.0204445	0.0196691	-0.00276689	-0.00357746	0.0118544	0.00416646	0.0097961	-0.0025264	0.00110227	0.000256308	-0.00169768	0.00191323	-0.000692414	0.00526868	-0.00670895	-0.00122387
Czech_BellBeaker	I5514	0.0104867	0.0117685	0.00794133	0.00570442	0.0170151	0.0164318	-0.00160027	-0.0107535	0.0109585	0.00851852	0.0132507	-0.0077386	0.00143899	-0.00269837	-0.00399804	-0.00226932	-0.00265324	0.00470117	0.0104022	-0.00716667
Czech_BellBeaker	I7205	0.00869356	0.0121862	0.0110613	0.00923613	0.0217611	0.0248584	0.00330729	-0.0111864	0.00967731	0.00503279	0.0177893	-0.00725621	0.000953599	-0.00750855	-0.00151612	0.000894934	0.0064342	0.00856997	-0.00552256	-0.0034168
Czech_BellBeaker	I7211	0.0104531	0.00928217	0.0059151	0.000194238	0.012874	0.0241974	0.00485398	-0.00708445	0.014025	0.005158	0.0106457	-0.00386553	-0.00409864	-0.00264182	-0.00788422	0.00132224	0.00365952	0.0113021	0.00162911	-0.000333636
Czech_BellBeaker	I7212	0.0106702	0.0105097	0.00714199	-0.00187759	0.0136104	0.0234045	0.00552895	-0.00802623	0.0108323	0.00950763	0.0153425	-0.0108465	-0.00850355	0.00863998	0.00381819	0.0025206	0.00678752	0.0164878	-0.0109528	-0.0024601
Czech_BellBeaker	I7213	0.0106847	0.0110684	0.00781929	-0.00346133	0.0166432	0.0211542	-0.000114876	-0.00440592	0.0128628	0.0138507	0.0195885	-0.000525683	-0.00330919	-0.00339832	-0.00319499	-0.000606603	0.00082007	-0.000531347	-0.00959733	-0.00551573
Czech_BellBeaker	I7214	0.0101	0.00830139	0.00555572	-0.00612798	0.0136881	0.0255516	0.00259859	-0.00474472	0.002515	0.00824979	0.0134963	0.000587753	-0.00611843	-0.00353914	-0.00504767	0.00193428	0.00837515	0.00889854	0.000101319	0.00554369
Czech_BellBeaker	I7249	0.00991275	0.0107808	0.00689887	0.000665432	0.018107	0.0226967	0.0012498	-0.00986216	0.0124864	0.00664472	0.0172834	-0.00554332	-0.000188367	0.00466608	0.00715155	0.0019445	0.00672354	0.015505	0.000330773	-0.00890577
Czech_BellBeaker	I7251	0.00968178	0.0111886	0.00876486	0.00373037	0.019245	0.0246262	0.000273001	-0.00724975	0.0105866	0.0125195	0.0159023	-0.00494398	-0.00315122	-0.00125334	-0.00459645	-0.00293068	0.00568936	0.0111167	0.00145404	-0.000364915
Czech_BellBeaker	I7269	0.010526	0.00739024	0.00613383	0.00128722	0.0180829	0.0191194	-0.00124824	-0.0153545	0.0158779	0.0119132	0.0132452	-0.00999623	-0.00162415	-0.00343591	0.00616773	0.00092468	-0.00272619	0.00262132	-0.00180387	-0.0122398
Czech_BellBeaker	I7275	0.010092	0.00647317	0.00017018	0.00321664	0.0225551	0.0253929	-0.00205941	-0.010762	0.0148013	0.00829162	0.012509	-0.00041212	-0.00431819	-0.000525252	-0.00238685	-0.00254533	0.00643276	0.0151569	-0.0102627	0.00420518
Czech_BellBeaker	I7276	0.0100648	0.0099448	0.00576811	0.000161968	0.0164793	0.0245301	0.000643526	-0.00729036	0.0115366	0.00722855	0.0170137	0.00164782	-0.00170885	-0.00757361	-0.00456601	0.00355199	0.00250651	0.00706836	-0.0012035	-0.00174922
Czech_BellBeaker	I7278	0.00986036	0.00763879	0.00503288	0.000459635	0.018214	0.0190435	-0.00202395	-0.0125307	0.0101734	0.0104395	0.018178	0.00231878	-0.00516588	0.00124009	-0.00784439	0.00190324	0.00374529	0.00503489	0.00119835	-0.00485888
Czech_BellBeaker	I7281	0.0096203	0.010189	0.00869728	0.00305725	0.0207262	0.0230452	-0.00131222	-0.00826181	0.0116678	0.00254481	0.0163402	-0.00132239	-0.00512286	-0.00081888	-0.000490946	-0.000457445	0.00280182	0.00478914	0.00268995	0.00365792
Czech_BellBeaker	I7282	0.0100887	0.00856711	0.00566906	-0.00752701	0.0158197	0.0209018	0.00048556	-0.0103562	0.0060065	0.00276808	0.0168038	-0.00684026	-0.00360231	0.0069254	-0.010636	-0.00546299	0.00751231	0.0123529	-0.00253463	-0.0134183
Czech_BellBeaker	I7286	0.0098936	0.0139897	0.0119639	-0.0038912	0.0115669	0.0213444	-0.0028257	-0.00493463	0.00973828	0.0082773	0.00472066	-0.00253172	-0.000640212	0.0040154	-0.00129123	-0.00351092	-0.00505497	0.00213454	-0.000170174	-0.00252907
Czech_BellBeaker	I7290	0.0103397	0.0109418	0.00844655	-0.00392179	0.0156396	0.0231445	0.00418593	-0.0058764	0.0105965	0.00702328	0.0162883	-0.0021906	-0.00988544	-0.00553155	-0.00359067	0.00596755	-0.00257432	0.0174151	0.00241191	-0.00572355
Czech_BellBeaker	KO1003	0.0102235	0.00748769	0.00616401	0.000686903	0.0105656	0.0027696	0.00110309	-0.00904699	0.00108335	-0.00248144	0.0117525	0.00315649	-0.0049953	-0.00305668	-0.000217434	0.0015671	-0.000237678	0.0135682	0.00560356	-3.61783e-05
Czech_BellBeaker	KO1004	0.00929741	0.0103185	0.00828917	0.00683432	0.0139353	0.00181526	0.00208446	-0.00303522	0.00665803	-0.0021742	0.00689514	-0.00260739	-0.00625124	-0.00561983	0.00575935	0.00161811	0.00266265	0.0112267	-0.00115957	-0.00262683
Czech_BellBeaker	KO1005	0.0109528	0.00735118	0.0052894	-0.00483409	0.00679739	0.00995516	0.00264614	-0.00611807	-0.000257799	-0.00905484	0.00999615	0.00632311	-0.00331244	-0.00624559	-0.0146816	-0.0052097	-0.00773303	0.0102525	0.0125235	0.00174231
Czech_BellBeaker	VLI029	0.00878395	0.0127221	0.0102444	0.009687	0.0159676	0.00673675	0.0031072	-0.0176385	0.0022094	0.00268313	0.0130662	-0.000662896	-0.00461023	-0.00773613	0.000444147	0.00207532	-0.00844043	0.0144712	0.00403169	-0.0062051
Czech_CordedWare	CAH005	0.00770151	0.011614	0.00993915	0.0155905	0.0131088	0.00786821	0.00183955	-0.00780552	0.00549853	0.00836125	0.01539	-0.0149883	-0.00119587	0.00146624	0.00392709	-0.00344978	-0.00655666	0.000890081	0.00912104	-0.00950637
Czech_CordedWare	CAH010	0.00803983	0.0105613	0.0104878	0.017379	0.0133703	0.00459526	0.00438205	-0.0106551	0.00848655	0.00379449	0.0112122	-0.00477928	-0.00549275	-0.00770737	0.00398687	0.00131887	-0.0110302	0.0107742	0.00791612	-0.000216188
Czech_CordedWare	I6695	0.00837106	0.0111708	0.0104902	0.0107254	0.0179701	0.0121851	0.00167608	-0.00977095	0.00571116	0.00362124	0.0179661	-0.00677934	0.00222806	-0.0037998	0.00138032	-0.00156744	0.000474417	0.00388873	0.00768038	-0.00168699
Czech_CordedWare	I6696	0.00895215	0.00998293	0.00787295	0.00707592	0.0124215	0.0145142	-0.00121888	-0.0100104	0.00720339	0.00350869	0.0107886	0.00119858	0.00264591	-0.00344708	-0.00508135	-0.00701567	0.00422965	0.0066064	0.0104728	0.00364674
Czech_CordedWare	I7207	0.0083319	0.0132467	0.0113286	0.0172021	0.0191763	0.0137363	-0.000726513	-0.00944374	0.0122273	0.00762045	0.0123832	0.00100988	0.00395201	-0.00413939	0.00776645	0.00609538	-0.0041716	0.00492765	0.0145133	0.00572369
Czech_CordedWare	I7208	0.00861037	0.011818	0.0103083	0.0141202	0.0159499	0.0134909	-0.00362328	-0.0130953	0.00540051	0.00264669	0.0149254	-0.010047	0.000638706	-0.00622119	0.00633342	0.00598329	-0.00546729	0.00855196	0.0117086	0.00458712
Czech_CordedWare	I7209	0.0082789	0.0100354	0.0089686	0.017079	0.0165991	0.0114181	0.00221414	-0.0132541	0.013703	0.00629707	0.0163169	-0.00233815	-4.73872e-05	-0.00630715	0.00344783	0.00247063	-0.00760212	0.00891553	0.00785354	-0.00581697
Czech_CordedWare	I7280	0.0077376	0.010735	0.01035	0.0170106	0.0196825	0.0216857	0.000935866	-0.0135879	0.0135091	0.00600533	0.0185885	-0.00864861	0.00431008	0.00043584	-0.00677349	-0.00372955	0.0023197	0.00802605	0.00774596	0.00252747
Czech_CordedWare	I13467	0.00821584	0.0117449	0.0128231	0.0159991	0.0189561	0.0103504	0.00619895	-0.0136784	0.00993339	0.00697788	0.0108417	-0.0076152	0.00325864	0.00363761	0.00692816	0.000831075	-0.00608858	0.00472686	0.0105749	0.00257066
Czech_CordedWare	KO1002	0.00680549	0.0133175	0.0137282	0.0233559	0.0190486	0.00252041	0.00263848	-0.0132945	0.00947162	0.0056156	0.00671735	-0.000489243	0.0129256	-0.00207059	0.00475583	-0.0037015	-0.0103042	0.00532925	0.0113951	0.00639934
Czech_CordedWare	KON004	0.00647344	0.0123639	0.0133131	0.0230675	0.0135422	0.0025466	0.00197158	-0.0168325	0.0085164	0.00681313	0.00955709	-0.00846256	-0.000964454	-0.00327965	-0.00454853	-0.00418015	-0.00461765	0.0130604	0.00420821	0.00570971
Czech_CordedWare	OHR002	0.00733133	0.013637	0.0145261	0.0212275	0.0191304	0.0043805	0.00210593	-0.0111433	0.00720039	0.00429035	0.0150735	-0.00326811	-0.0030679	-0.0065569	-0.00142005	-0.00422948	-0.00410081	0.0124124	0.00504895	-0.0010912
Czech_CordedWare	PNL002	0.00902462	0.0105027	0.010934	0.00775239	0.0140961	0.00692198	0.00520264	-0.00931986	-0.00206926	-0.00212181	0.00557295	1.8972e-05	0.00282461	-0.00570524	-0.00675467	0.000835954	-0.00182691	0.00696109	0.0137593	-0.00394191
Czech_CordedWare	RDV001	0.0076398	0.0123956	0.0136094	0.021887	0.0153868	0.00540711	-0.00394587	-0.00931275	0.0115656	-0.000463125	0.00554242	-0.00235852	0.00901004	-0.00113702	0.00349155	-0.00096477	-0.0123141	0.00271498	0.00556256	0.00606916
Czech_CordedWare	TRM003	0.00763312	0.0113044	0.0131957	0.0250223	0.0194747	0.00565816	0.00427527	-0.00961995	0.00680421	0.00165742	0.010749	-0.00769707	-0.000507883	-0.0112355	0.00498054	0.00192241	-0.00665488	0.0142844	-0.00192545	-0.00695715
Czech_CordedWare	TRM006	0.00702242	0.0126841	0.0125761	0.0198051	0.0171895	0.000460669	0.00505517	-0.0111343	0.00210981	0.000533789	0.0128383	-0.0017203	0.00314822	-0.00412263	0.00878636	0.00093622	-0.0062212	0.0114964	0.00384307	0.00928065
Czech_CordedWare	VLI007	0.00657485	0.0141655	0.0144773	0.0269271	0.0197615	0.00451366	0.0057531	-0.0181019	0.0105446	0.00592301	0.00792943	-0.00809174	0.00747216	-0.00296407	0.00638091	0.00277348	-0.00480301	0.0106783	0.00740829	-0.0110486
Czech_CordedWare	VLI011	0.00736527	0.013407	0.0147026	0.017629	0.0153946	0.0125043	0.00209002	-0.01121	0.0091053	0.00478128	0.0104545	-0.00482356	0.00113163	-0.00554514	-0.000969614	-0.00143516	-0.00364546	0.00611556	0.00458182	-0.00678531
Czech_CordedWare	VLI016	0.0075148	0.0129154	0.0104572	0.0194989	0.0169808	0.0073662	0.00529803	-0.0170282	0.00938031	0.00938053	0.0130658	-0.0030434	0.000403616	-0.00770617	0.00552204	-0.00379532	-0.00172754	0.0123621	0.00621126	0.00326734
Czech_CordedWare	VLI017	0.00867049	0.0124031	0.0108148	0.0141459	0.0116447	0.011469	0.00789631	-0.0120976	0.00860385	0.00324334	0.00722508	-0.0045574	-0.000565314	-0.00306251	-0.000411623	0.0068483	-0.00212373	0.00317094	0.0188344	0.00737998
Czech_CordedWare	VLI067	0.00902531	0.00974899	0.00946791	0.0137584	0.0171827	0.00678401	0.00365507	-0.0100996	0.0104519	0.00110159	0.0068522	-0.00419375	-0.000101867	-0.00265012	-0.0071733	-0.00330734	-0.00816079	0.0119278	0.0103643	-0.002306
Czech_CordedWare	VLI071	0.00786207	0.0127559	0.0129153	0.0148543	0.0154675	0.00795377	0.00399698	-0.013208	0.00495362	0.00546913	0.00873345	-0.0079925	-0.00352977	-0.00378846	0.00745109	0.000384178	-0.00859656	0.0103953	0.00367584	0.0057671
Czech_CordedWare	VLI076	0.00599902	0.0133455	0.0153592	0.0318492	0.0176284	0.00564266	0.00841185	-0.0141508	0.0122057	0.00253162	0.0126324	-0.00824227	0.00768332	-0.00149469	0.0090287	0.00571642	-0.0156943	0.00153798	0.00942773	0.0104078
Czech_CordedWare	VLI092	0.00960894	0.0105076	0.00871058	-0.00380814	0.00951251	0.0102279	0.00392258	-0.00864727	0.00298496	-0.00113865	0.00275329	0.000931521	-0.00589515	-0.000449432	-0.00407325	0.00567752	-0.00255401	0.0128701	0.00389262	-0.00588565
Czech_EarlySlav_dup.I4137.SG	RISE569_noUDG.SG	0.00921093	0.00813414	0.00506894	0.000560298	0.00744536	-0.0169834	0.00238824	-0.0148001	0.00719112	0.0101741	-0.00531921	-0.0100996	0.00132093	0.00556621	0.0166447	0.010277	0.014664	-0.0130476	0.00987592	0.00976987
Czech_EBA	I4884	0.00866607	0.0130635	0.0103093	0.00996179	0.0220352	0.0166379	-0.000430839	-0.0109888	0.0102284	0.00501674	0.012248	-0.00696254	-0.00358591	0.00386531	0.00514518	-0.00195017	0.00884275	-0.000300876	0.00605625	6.7245e-05
Czech_EBA	I4892	0.00922589	0.0127536	0.0115058	0.00474473	0.0106843	0.0203661	0.00298645	-0.0081076	0.0125804	0.00802511	0.0123196	0.000444398	0.00254815	-0.00265738	-0.00083966	0.00330981	0.0096901	0.00576028	0.00533028	-0.0118377
Czech_EBA	I7195	0.0101201	0.00999583	0.0091343	0.00593278	0.0215484	0.0242967	0.00213912	-0.00937808	0.0159362	0.0108339	0.0174912	-0.00414911	-0.00319924	-0.00344999	-0.00256581	-0.00138381	0.000801897	0.012057	0.00164273	-0.00167418
Czech_EBA	I7196	0.0111517	0.00947614	0.00583233	-0.002407	0.0157008	0.0207767	-0.00117905	-0.014373	0.0161561	0.0108752	0.0155106	-0.00586372	-0.00539038	-0.000931654	0.00126219	-0.00324362	0.0107188	0.00751378	-0.00901797	-0.00678686
Czech_EBA	I7198	0.00839195	0.0141261	0.0125452	0.013201	0.0187189	0.0227782	-0.00142571	-0.0126425	0.00843926	0.00675952	0.0218648	-0.00333866	-0.00153312	-0.0030329	-0.00238375	-0.00649802	-0.00408937	0.010335	0.00772597	-0.00577895
Czech_EBA	I7199	0.00860243	0.012347	0.0120839	0.0090689	0.0178738	0.0243615	0.000289566	-0.0107322	0.0138957	0.00633732	0.0227548	-0.00855833	-0.00546191	-0.00488216	-0.000810315	-0.00525919	0.00595363	0.0051869	0.000724381	-0.00485907
Czech_EBA	I7200	0.00926896	0.0108359	0.0101499	0.00747778	0.020316	0.0243603	-0.00185629	-0.0115383	0.0135035	0.00821155	0.0135239	-0.00115173	-0.00355815	-0.00642306	-0.00333412	-0.00573763	-0.00157889	0.00824061	-0.005033	1.34803e-05
Czech_EBA	I7201	0.00880557	0.0114261	0.00882996	0.00326055	0.0175278	0.0257727	-0.00337145	-0.00981971	0.0118213	0.00829091	0.0211144	-0.00319399	-0.00329014	-0.000881312	0.000363884	0.00364589	-0.00105678	0.00696149	0.00375399	-0.00181156
Czech_EBA_Unetice	BNL003	0.00858562	0.0118628	0.0084825	0.00226022	0.0136508	0.00801481	0.00171548	-0.0138347	0.00206741	0.00633153	0.00606771	-0.00209156	-0.00316505	-0.00743317	-0.00218301	-0.00649225	-0.00460687	0.0143009	0.0066305	-0.000132716
Czech_EBA_Unetice	BNL004	0.00945753	0.0124316	0.0129631	0.00851992	0.0103201	0.00570419	0.00490141	-0.00703971	-0.000319903	0.00488751	0.00976189	-0.000350278	-0.00368444	-0.00628624	0.00193042	0.00107981	-0.00879704	0.0043389	-4.17666e-05	0.000840424
Czech_EBA_Unetice	BNL005	0.00893518	0.010829	0.00886202	0.00891731	0.0105554	0.00525625	0.00263599	-0.00791783	0.00892345	0.00327728	0.0073574	0.00385948	-0.00362117	-0.00663439	0.0054179	0.00314123	-0.000607098	0.0059656	-0.00077674	0.00262882
Czech_EBA_Unetice	BNL008	0.00847507	0.011371	0.0083539	0.00422166	0.0143043	0.00566069	0.00886249	-0.0122289	0.00970372	0.0018159	0.00836534	-0.00605332	-0.00310859	-0.005305	-0.00557229	0.00245194	-0.00597479	0.000839792	0.012046	-0.00452713
Czech_EBA_Unetice	CHL001	0.00915622	0.0101756	0.00765383	0.00773276	0.012934	0.00630167	0.00299475	-0.0133742	0.00884065	-0.000914937	0.00775583	-0.00450574	-0.00748961	-0.00610593	-0.00093535	-0.0034633	-0.00307637	-0.00329857	0.000306723	0.002641
Czech_EBA_Unetice	I7958	0.00978432	0.0114972	0.00885231	0.00482587	0.0190898	0.0197999	0.00181998	-0.0116821	0.0104725	0.00618673	0.0156747	-0.00368465	-0.00504799	0.000321185	-0.00484298	0.000290181	-0.0117864	0.00636558	0.00738727	-0.000305903
Czech_EBA_Unetice	I7959	0.010286	0.0108675	0.00898321	0.0037497	0.0146703	0.0205605	0.00508443	-0.00796996	0.00883969	0.00689972	0.0126997	-0.00320085	0.000284457	-0.00132211	-0.000533462	0.00149872	0.00395184	0.00783107	0.00114975	-0.00123301
Czech_EBA_Unetice	I7960	0.00959104	0.0119729	0.00962634	0.00369957	0.0175126	0.0215144	-0.00423516	-0.00595545	0.00423096	0.00647305	0.016376	-0.00220562	0.000592865	-0.00257762	0.000457866	0.00527319	0.0102865	0.0102685	0.0052377	0.00164198
Czech_EBA_Unetice	I7962	0.00793297	0.0115955	0.0103897	0.00889983	0.0123714	0.00852166	0.0043781	-0.0104843	0.00419466	-0.00184716	0.0077896	-0.00521244	0.00243874	0.00147963	-0.00331084	-0.00728668	-0.00114914	0.00172984	0.0101459	0.00705759
Czech_EBA_Unetice	I7963	0.00792274	0.0125922	0.0119128	0.00849001	0.0141639	0.00820939	0.00430983	-0.0138938	0.00904355	0.00401796	0.0120648	-0.0081149	-0.00260844	-0.00933838	0.00537717	0.00559891	-0.00298606	0.0110487	0.0165737	0.00707782
Czech_EBA_Unetice	I7964	0.00962009	0.0105899	0.00870012	0.00635985	0.0150718	0.00957633	0.00623797	-0.0142157	0.00703759	0.0123047	0.00743345	-0.00806322	0.00149417	-0.00171463	0.0038535	-0.000609735	0.00044949	-0.00544363	0.00492124	-0.00163572
Czech_EBA_Unetice	I11159	0.0090355	0.0118237	0.0115616	0.0103067	0.0200813	0.00459622	0.00444279	-0.0157063	0.00863219	0.00731025	0.0136498	-0.00881991	-0.00383951	-0.00369443	0.00307796	0.00206493	0.000821693	0.00372747	0.00757052	-0.00092584
Czech_EBA_Unetice	I13468	0.00840064	0.012632	0.0102082	0.0096356	0.0157709	0.0128269	0.00334782	-0.00694276	0.0048797	-8.65249e-06	0.0135351	-0.00499622	-0.00220524	-0.00745775	-0.00407569	0.000702059	-0.0104466	0.00533355	0.00229368	0.00346471
Czech_EBA_Unetice	I13469	0.00978032	0.00981602	0.00804565	0.00703422	0.0158266	0.00817804	0.00316239	-0.0145193	0.00766399	0.00893464	0.0158695	2.37611e-05	-0.00212198	-0.00672298	0.000370909	0.00132112	0.00319149	0.00668094	0.00709295	-0.00379792
Czech_EBA_Unetice	I13470	0.00953121	0.00922566	0.00716572	0.00635015	0.0164527	0.00780974	0.0061315	-0.0137244	0.00908709	0.00230653	0.0119929	-0.00385386	-0.000472723	-0.00395026	0.00124653	-0.00201454	-0.00697587	0.00859981	0.00619996	0.00226211
Czech_EBA_Unetice	I13471	0.00932547	0.010381	0.00829348	0.00788143	0.0175207	0.0113153	0.00434829	-0.00898443	0.00730815	0.00273466	0.00984565	0.000768797	-0.00509118	-0.00252913	0.00133075	-0.00221181	0.00608722	0.0162412	0.00737433	0.0037636
Czech_EBA_Unetice	I14185	0.00967414	0.0103881	0.00736892	0.00223758	0.0117644	0.00972388	0.00166231	-0.0102675	0.00871832	0.00916184	0.0146849	-0.00343095	-0.00537367	-0.00325627	-0.00774413	-0.00264227	0.000449519	0.00704725	0.013491	0.0013704
Czech_EBA_Unetice	I14189	0.00970942	0.0117459	0.0097443	0.00750758	0.015062	0.00848238	0.00108137	-0.0110279	0.00917262	0.00654227	0.0105894	-0.000755569	0.00141742	-0.000539644	-0.00286358	-0.00258437	0.00309889	0.000717822	-0.00213452	-0.00441272
Czech_EBA_Unetice	I14191	0.00951717	0.0099912	0.00645428	0.00253233	0.0141801	0.00763578	0.00104322	-0.00646676	0.00399985	0.00814951	0.0079362	0.0010284	-0.0021287	-0.00257016	-0.000423542	-0.003787	-0.00338052	0.00747061	0.00816403	-0.00162378
Czech_EBA_Unetice	I14192	0.0107344	0.00877789	0.00373963	-0.0030392	0.0123345	0.00338921	0.00470824	-0.0105512	0.00843572	0.0118815	-0.000547922	-0.00809423	0.00227869	0.00314254	-0.00627912	-0.000908402	0.0060713	0.00394535	-0.000635237	-0.00201052
Czech_EBA_Unetice	I14193	0.00881997	0.0133163	0.0140616	0.0092971	0.0119538	0.0122383	-0.00035287	-0.00650608	0.0116281	0.00263047	0.00834521	-0.00932063	0.00021844	0.00391602	0.00202984	0.00299168	-0.00218753	-0.00428617	0.00893548	0.00075368
Czech_EBA_Unetice	I14585	0.0102071	0.00924639	0.00643215	0.00179609	0.0217263	0.0186275	0.00361408	-0.0130374	0.00820985	0.00786203	0.0152514	0.00139906	-0.00327592	0.000411206	-0.00564311	-0.00410201	0.00843717	0.00912193	0.00873596	-0.00710341
Czech_EBA_Unetice	I15643	0.00838829	0.0109287	0.0100857	0.0107578	0.0163921	0.0221823	0.00578142	-0.00908787	0.0131305	0.00831469	0.0120082	-0.0015801	0.00327647	-0.00864555	0.00536693	0.00159116	-0.00280475	0.00141629	0.00167142	-0.00178194
Czech_EBA_Unetice	I15644	0.00937648	0.0102946	0.00993523	0.00489667	0.0160111	0.0159717	0.000593591	-0.00792701	0.00729127	0.00461466	0.0204065	-0.010501	-0.00255196	-0.0038152	0.00297228	-0.000375385	0.00121374	0.00598772	0.00938506	-0.00210182
Czech_EBA_Unetice	I15824	0.010371	0.00986221	0.00850879	0.00518624	0.0142194	0.0102076	0.0015192	-0.0133263	0.00669878	0.00421212	0.00836224	-0.00330123	-0.00181525	-0.00483798	0.00638478	0.00199343	-1.61781e-05	0.00563637	0.0114586	0.000217949
Czech_EBA_Unetice	KNE003	0.0101055	0.0107239	0.00833426	0.000945441	0.0115724	0.000511655	0.00501932	-0.00756853	0.00870429	0.00876498	0.00480254	-0.000614108	-0.000386342	-0.00334588	-0.00349708	-0.001378	0.00247453	0.0046545	0.00274469	0.00305817
Czech_EBA_Unetice	KO1006	0.00894649	0.00962589	0.00863912	0.00463473	0.0130462	0.00449354	0.00377284	-0.0102165	0.00445877	0.00198176	0.00440922	-0.00751063	-0.00117387	-0.0012969	0.00592048	0.00361682	-0.00630497	0.011757	0.0185494	-0.00219273
Czech_EBA_Unetice	MIB028	0.00950199	0.0106637	0.0092217	0.00636547	0.00689982	0.00122339	0.00376439	-0.0105596	0.00607326	0.00439898	0.0104923	-0.00527222	-0.00404613	-0.00837131	-0.0063423	-0.00410248	-0.00764267	0.00779109	0.00945596	0.00136133
Czech_EBA_Unetice	MIB034	0.00898334	0.0110763	0.00898683	0.00542365	0.0120328	0.000918932	0.00499417	-0.0109285	0.00469149	0.00449031	0.00652387	-0.00333592	-0.00692864	-0.00174166	0.00286467	-0.000135613	0.00173286	-0.000831216	6.75928e-05	-0.00180167
Czech_EBA_Unetice	MIS001	0.00949878	0.0108958	0.00929885	0.00872979	0.0106196	0.00588703	0.00658096	-0.00979187	0.0102582	0.00876037	0.0121017	-0.00308024	0.00120364	-0.00540316	0.000988625	0.00351334	-0.00414575	0.00668527	-0.000560721	-0.00809822
Czech_EBA_Unetice	MIS002	0.00902621	0.0112183	0.00946956	0.00440517	0.0111339	0.00374636	0.00393605	-0.0143937	0.00718301	0.00654538	0.0101773	-0.00400023	0.00117054	-0.00774843	0.00801819	0.00271825	-0.00339074	0.00454424	0.00975467	-0.00415957
Czech_EBA_Unetice	PDA002	0.00903155	0.0121358	0.00919534	0.0104586	0.0152247	0.00992328	0.0125305	-0.00878297	0.00683442	0.00444028	0.0111681	-0.00226756	-0.00455824	0.000112599	-0.00428981	0.000993678	-0.000365888	0.00416876	0.0166467	0.00328669
Czech_EBA_Unetice	PMI001	0.00942118	0.00922325	0.00786648	0.00390296	0.0154919	0.00614604	0.00312471	-0.0113911	0.00707086	0.00291821	0.0141273	-0.00670061	-0.00500747	-0.000670167	-0.00131672	-0.00334349	0.0042667	0.00611494	0.00684198	-0.00762633
Czech_EBA_Unetice	VLI050	0.0105361	0.0136623	0.0117134	-0.01085	0.00126402	0.00471584	0.00105618	0.000470359	0.00711439	0.0111381	0.00494959	-0.00611169	-0.002145	-0.00291673	0.0128468	-0.000975545	0.00656879	-0.0129996	-0.00577479	0.00264183
Czech_EBA_Unetice	VLI061	0.00935202	0.00918555	0.00843931	0.00709981	0.0138102	0.00761507	0.00215884	-0.0105246	0.00757555	0.00124214	0.00776382	-0.00367996	-0.00428569	-0.00382769	0.000383714	0.00223083	-0.00943985	0.00724775	0.00327316	0.00192422
Czech_IA_Hallstatt	I14980	0.012761	0.00602519	-0.000505057	-0.0139462	0.00977859	0.00967644	-0.000535814	-0.00150698	0.00299675	0.00963751	0.00821335	0.00270432	-0.00236377	0.000854176	-0.00381165	-0.000237725	0.000751427	0.00355423	-0.00201674	-0.00819833
Czech_IA_LaTene	I13780	0.00983647	0.0100086	0.0089641	0.00081111	0.0125589	0.00161637	0.00420518	-0.0129993	0.00883746	0.00932531	0.0124595	-0.00445898	0.00135172	0.00199617	0.00341882	0.00389635	0.0117995	0.00543864	-0.00276144	0.00192241
Czech_IA_LaTene	I14984	0.011483	0.0066691	0.00151689	-0.00620542	0.0150999	0.00898898	0.00332347	-0.0116032	0.00312588	0.00696536	0.0110566	-0.00360946	-0.00368331	-0.0046822	-0.002006	-0.00452032	0.00236608	0.00585889	0.00277329	0.00186808
Czech_IA_LaTene	I14985	0.0116398	0.00758515	0.00321626	-0.00452324	0.0128377	0.0120447	0.00486927	-0.00827089	0.00493242	0.00423234	0.00948586	0.00240425	-0.0050155	-0.00136434	-0.00200624	-2.27172e-05	0.00437693	0.00893556	0.00161383	-0.00366769
Czech_IA_LaTene	I14986	0.0117946	0.00639348	0.000630429	-0.00523622	0.0107477	0.00565652	0.00467538	-0.00641383	0.000511071	0.0150029	0.00799302	-0.00156289	-0.0051943	-0.00269963	-0.00145158	-0.00163543	0.00422058	0.00154115	0.000880906	-0.00603578
Czech_IA_LaTene	I15039	0.0106758	0.00938912	0.00513506	-0.00269138	0.0122371	0.00523933	0.00232847	-0.00818389	0.00152921	0.00672313	0.0120555	-0.000949097	-0.0043249	-0.00161822	0.00417804	0.000682532	0.00361161	0.00306298	-0.000192541	-0.00665985
Czech_IA_LaTene	I15040	0.00993826	0.00928668	0.00444238	0.00103224	0.0105245	0.000502904	0.00129271	-0.0104001	0.00626915	0.00517316	0.00391319	0.00382045	-0.00715323	0.00236505	-0.00308246	0.00744177	0.00357612	0.00364384	0.0115504	-0.00220799
Czech_IA_LaTene	I15042	0.0116953	0.00629079	-5.43963e-05	-0.00962388	0.0122299	0.00703632	0.00444837	-0.00724454	0.00174051	-0.00161388	0.00622695	0.000247697	-0.00763415	-0.0050901	-0.00406781	-0.00694803	0.00268655	0.00885317	-0.00209526	-0.00626232
Czech_IA_LaTene	I15043	0.0115888	0.00760751	0.00072005	-0.00776055	0.0130396	0.00331164	0.00503311	-0.0059688	0.0052839	0.00388588	0.00366361	0.00254353	-0.0044479	-0.00248469	-0.00503574	-0.000842044	0.00363748	0.00480078	0.00121218	-0.00299762
Czech_IA_LaTene	I15044	0.0102677	0.00960735	0.00658348	-0.0030248	0.0113811	0.0025023	0.00181855	-0.0116469	0.00231644	0.00828383	0.0100309	-0.00274357	-0.00481387	-0.00103475	-0.00520539	0.00212428	0.00276611	0.0131035	0.00713029	-0.00162999
Czech_IA_LaTene	I15045	0.0103278	0.0110025	0.00903853	0.00327785	0.0149738	0.00305798	0.0033999	-0.0171355	0.00920207	0.00582564	0.0099847	-0.0072487	-0.00259147	-0.00477705	-0.00160425	0.00579002	0.00712425	0.00882794	0.00485691	0.0064411
Czech_IA_LaTene	I15046	0.0108919	0.00701998	0.00172306	-0.00808776	0.0125413	0.00602224	0.00330067	-0.00857897	0.00126651	0.00613418	0.00875431	-0.00487441	-0.00559296	0.00332401	-0.00490249	0.00371698	0.0106114	0.00476912	-0.0062429	-0.00665871
Czech_IA_LaTene	I15048	0.011043	0.00822574	0.00375084	-0.00577427	0.0118213	-0.00117318	0.00437679	-0.0119941	0.00489957	0.00631297	0.00484647	0.00533073	-0.00915122	-0.00637442	-0.0104371	-0.0024827	0.00442618	0.0076149	-0.00181179	-0.00700202
Czech_IA_LaTene	I15950	0.00958801	0.0110693	0.00820418	0.000426718	0.0134338	0.0101863	0.000838418	-0.0109253	0.0090873	0.00607221	0.0157732	-0.0100106	-0.00122595	0.00458993	-0.00399677	-0.0035695	0.0015357	0.0032589	0.00977951	-0.00948101
Czech_IA_LaTene	I15951	0.0117789	0.00808908	0.0050765	-0.00819976	0.00984958	0.00618755	0.00530253	-0.00794268	0.0043074	0.00776518	0.00977325	-0.00991524	-0.00460677	0.00209933	-0.00291801	-0.00345228	0.0014633	0.00332885	-0.00267049	-0.00836775
Czech_IA_LaTene	I15952	0.0105615	0.00699349	0.00071157	-0.00615282	0.00941969	0.0107907	0.00367224	-0.0050267	0.00365417	0.00541986	0.0116456	0.000827173	-0.00177049	-0.00109179	-0.000177569	0.00266141	0.0103755	-0.00772785	-0.000849431	0.00126803
Czech_IA_LaTene	I15954	0.0116596	0.00501705	0.00158035	-0.00516775	0.0121982	0.00738726	0.000955278	-0.00368982	0.00577667	0.000460757	0.00789665	-0.00350283	-0.00165754	-0.00277864	-0.00727831	-0.000615298	0.00289279	0.00527474	-0.00536333	-0.00759346
Czech_IA_LaTene	I17145	0.0113322	0.0061162	0.000127916	-0.00971015	0.013148	0.00714809	0.00216289	-0.0127236	0.0073165	0.00457043	0.010916	-0.00332175	-0.00740876	0.000616431	-0.00270679	0.00138114	0.00104381	0.00454645	-0.00189637	-0.00212815
Czech_IA_LaTene_Hallstatt	I16090	0.0113079	0.00702702	0.00220587	-0.00583992	0.0125372	0.0051098	-0.00137798	-0.00396635	0.00287945	0.00315969	0.0125341	-0.00553662	-0.00599247	-0.00327447	-0.00547543	0.00697774	0.00434434	0.00578199	-0.002643	-0.00622894
Czech_LBA_IA_Knoviz_Hallstatt	I13781	0.0111129	0.00733432	0.00389603	-0.00135169	0.0102754	0.00533692	0.00331621	-0.0112903	0.00751951	0.000885425	0.0124742	-0.00633924	-0.00403026	-0.00141175	-0.00287954	0.00208655	0.00170408	0.0112867	0.00123596	-0.0137407
Czech_LBA_IA_Knoviz_Hallstatt	I13791	0.00940508	0.0134883	0.0111385	0.00518542	0.0111859	0.00724218	0.00177911	-0.00743794	0.00557156	0.00114359	0.0129048	-0.00132417	0.000250939	-3.0393e-05	-0.00158709	-0.00191334	0.00218247	0.0107049	0.00950228	0.00451452
Czech_LBA_Knoviz	I13783	0.0103274	0.00887133	0.00366687	-0.00589712	0.0109431	0.00495319	0.00481268	-0.00519993	0.00146943	0.00683382	0.00777979	0.000584025	-0.00139137	-0.0029404	0.000256583	0.00715278	0.0123666	0.0072637	0.00823311	-0.00268236
Czech_LBA_Knoviz	I13787	0.0113225	0.00703478	0.00252152	-0.00761809	0.0115731	0.00571461	0.00198061	-0.00888666	0.00783901	-0.00143422	0.00617853	0.00653105	-0.00389079	-0.00155093	-0.000644452	-0.000893062	0.0052512	0.00794701	-0.0157299	-0.00903133
Czech_LBA_Knoviz	I13788	0.0102908	0.00706524	0.00282523	-0.00679879	0.00908507	0.00712266	0.000762891	-0.00842514	0.00371758	0.000404551	0.00690795	-0.00156109	-0.00545921	0.00306757	-0.00682257	-2.55714e-05	0.0011007	0.0109019	-0.00520444	0.000936966
Czech_LBA_Knoviz	I13789	0.0110405	0.00889586	0.00225373	-0.00900404	0.00977295	0.00588606	0.00417064	-0.0107902	0.00236703	0.00105629	0.00969872	0.00219381	-0.00752984	0.00113066	-0.00207535	-0.00188154	-0.00341313	0.0109472	-0.00350409	-0.00098235
Czech_LBA_Knoviz	I13792	0.0112614	0.00870546	0.0049856	-0.00462352	0.0129619	0.00359789	0.00210583	-0.00722534	0.00354223	0.00726181	0.00628501	0.000466455	-0.00167906	-0.00208965	0.000949994	-0.000433131	0.00604366	-0.00238829	0.00276613	0.00185774
Czech_LBA_Knoviz	I13793	0.0115986	0.00860311	0.00128168	-0.00735401	0.00998379	0.00348672	0.0046526	-0.0106469	0.00893879	0.00386645	0.00899299	-0.00421123	-0.00868163	0.00268634	-0.00298497	-0.00448053	0.0104692	6.38787e-05	-0.0018556	0.00125828
Czech_LBA_Knoviz	I13795	0.0106642	0.00651202	0.00185729	-0.00612646	0.00987356	0.00600929	0.000393778	-0.00730218	0.00596802	-0.00346488	0.00704995	-0.000451623	-0.00234627	0.00630537	-0.00347814	0.00317035	0.0101657	0.0048534	-0.0040779	-0.00377591
Czech_LBA_Knoviz	I13796	0.0108637	0.00905747	0.00413306	-0.00334135	0.00971412	0.00524564	0.00025373	-0.00858147	-0.000332339	0.00291083	0.00797363	0.000950229	-0.00425738	-0.000717736	-0.00476941	0.00231941	-0.000238391	0.00741006	0.00616149	-0.0088527
Czech_LBA_Knoviz	I13798	0.0112825	0.00707156	0.00253651	-0.00454221	0.0111583	0.00622329	0.00115475	-0.00927203	0.00900191	0.00428071	0.00776605	-0.00245026	-0.00757458	0.00172734	-0.00180336	0.00505441	-0.0010815	-0.00531149	-0.0079241	0.00155135
Czech_LBA_Knoviz	I13799	0.01118	0.00898914	0.00308434	-0.00522371	0.00829433	0.00366172	0.00273279	-0.00793525	0.00432677	0.00494118	0.0119199	-0.000106292	-0.0062821	0.00235276	-0.00131601	-0.000672805	-0.00232571	0.00594384	-0.00391292	-0.0093706
Czech_LBA_Knoviz	I15041	0.0111911	0.00567104	0.00154209	-0.00292912	0.0141097	0.00901972	0.0051561	-0.0114487	0.00219622	0.00263187	0.0141467	-0.00269193	-0.00456108	-0.00319131	0.000563826	-0.00615107	0.000941103	0.00368466	0.010438	-0.00708461
Czech_LBA_Knoviz	I15957	0.0100171	0.011284	0.00680134	-0.00839077	0.00843049	0.00791042	0.00133602	-0.00472511	0.00856475	0.00138633	0.0136589	0.00195567	0.00106063	0.0105048	-0.000222989	-0.003005	0.00696067	-0.00768884	-0.0059832	-0.000537526
Czech_LBA_Knoviz	I15958	0.0110404	0.00928433	0.00501701	-0.00494521	0.0126805	0.0081709	0.00453846	-0.00684437	0.003859	0.00640096	0.0104906	0.00539903	-0.00694777	0.00371042	-0.0101058	-0.00315263	0.00121197	0.00475713	0.000738219	-0.00743034
Czech_LBA_Knoviz	I15959	0.0102428	0.011083	0.010378	-0.0112749	0.0044362	0.0117909	0.00193783	-0.00110775	0.00651903	0.00899613	0.000625967	0.00113152	0.00221837	0.00374739	-0.00118318	-0.00357431	0.00415683	-0.00689429	-0.00988721	-0.00113333
Czech_LBA_Knoviz	I15960	0.010613	0.00831281	0.00434753	-0.0067121	0.0134601	0.00758372	0.00298055	-0.0124374	0.00744593	0.00134267	0.00861037	-0.00361131	-0.00169585	0.00235373	-0.00693384	-0.00368995	0.00323019	0.00144917	0.000315435	0.00455038
Czech_LBA_Knoviz	I16089	0.00922359	0.0108177	0.00751956	0.00275915	0.0100553	0.00193737	0.000607026	-0.0112995	0.00982326	0.0150284	0.00825935	-0.00423901	0.00197044	-0.00734397	0.00889284	0.00287648	0.0109043	-0.00145924	-0.00160546	-0.0110285
Czech_Medieval	I16113	0.00963943	0.0108196	0.00805212	0.00173166	0.0124823	0.00378718	-0.000262985	-0.0183712	0.011628	0.00798705	0.0133943	-0.00967193	-0.00787065	-0.000897093	-0.0001622	0.00267192	0.0255741	0.00908843	0.0161558	-0.012202
Czech_N_Baden	HOL002	0.0140462	-0.000351589	-0.00726308	-0.0352278	0.0083548	0.00953188	0.00194799	0.00174848	-0.00711788	-0.0140591	0.00211696	0.0070596	-0.0190459	-0.00161929	-0.0210994	-0.00413254	0.00269008	0.0135004	0.000589687	-0.00784031
Czech_N_GlobularAmphora	BLS002	0.0137766	0.00604828	0.0011495	-0.0337097	-0.00120632	0.00390856	0.00401434	0.000938498	-0.00214086	-0.00205554	0.00649139	0.00794609	-0.0133327	-0.00181261	-0.0108194	-0.000426754	0.00547145	-0.00195125	0.00152883	0.00474312
Czech_N_GlobularAmphora	PRE001	0.0133863	0.0045566	-0.00337809	-0.0332177	0.00202589	0.00142782	0.00538936	-0.00600508	-0.0076554	-0.00414844	-0.00135652	0.00590659	-0.0132308	0.00690281	-0.0140241	-0.00859277	0.00323409	0.00863684	0.0128203	0.001736
Czech_Vestonice16	Vestonice16	0.00149926	0.00500179	0.0251109	-0.0135757	-0.0241328	0.0401288	-0.0101462	0.0145801	-0.0318555	-0.0552565	0.0183826	-0.0192085	-0.0249502	-0.0108711	-0.0122121	-0.0269531	-0.112673	0.0127855	0.00306388	-0.0151619
Denmark_IA.SG	VK521_noUDG.SG	0.00992732	0.0130088	0.0101497	0.00104651	-0.000150429	-0.0214175	0.0040427	-0.0152763	-0.000574122	0.00248441	0.00436335	-0.0115332	-0.0102877	-0.00436058	0.00172362	0.00613773	0.00408269	0.00664773	0.0130093	0.00526393
Denmark_IA.SG	VK532_noUDG.SG	0.00966205	0.0111337	0.00883307	0.00343141	0.00238851	-0.0210901	0.00785431	-0.0168659	-0.00425087	-0.00455336	0.000867899	-0.00314623	-0.00842295	-0.00332961	2.66657e-05	0.00301337	0.00168854	0.00116042	0.0141187	-0.00609538
Denmark_Zealand_Saxon_Medieval	KPN003.A_noUDG	0.0107083	0.0096407	0.00823771	0.00198868	0.00697324	-0.00213941	0.00204965	-0.0125332	0.00604434	0.00944204	0.00535253	-0.0075545	-0.00845371	-0.00791532	0.00608332	-0.000465036	0.00672991	0.00353694	0.00976665	-0.0130767
Denmark_Zealand_Saxon_Medieval	KPN004.A_noUDG	0.00950797	0.00829541	0.00594188	0.00111698	0.00988513	0.0108705	-0.00187441	-0.0105873	0.00782029	0.0121604	0.011462	-0.0100688	0.00338822	0.00170494	0.00231907	-0.00298414	0.00495046	0.00880599	0.0103815	-0.00754382
Denmark_Zealand_Saxon_Medieval	KPN006.A_noUDG	0.0098453	0.00950309	0.00735843	-0.000430713	0.00993923	-0.000630693	0.00372425	-0.012825	0.00478936	0.00722215	0.00678009	-0.011757	-0.00469799	0.00591856	0.00611015	-0.00141896	0.00262785	-0.00175761	0.00444582	-0.00841892
Denmark_Zealand_Saxon_Medieval	KPN007.A_noUDG	0.00910289	0.00877377	0.00514433	-0.00134551	0.00970699	0.00257271	0.00154713	-0.0111272	0.00790437	0.00914775	0.00112631	-0.00707628	-0.00240653	-0.00381277	0.00268143	-0.00346283	0.00910893	0.00406471	0.0115321	-0.00339752
Denmark_Zealand_Saxon_Medieval	KPN011.A_noUDG	0.00927024	0.00936211	0.00628237	0.00136678	0.0111452	-0.00312889	0.00197318	-0.0104718	0.000507843	0.0090333	0.00550523	-0.00852736	-0.010343	-0.000959219	0.00531681	0.00693697	0.00489446	0.00395057	-0.000576476	-0.00695119
Denmark_Zealand_Saxon_Medieval	KPN012.A_noUDG	0.0103232	0.0100993	0.00746419	0.00156781	0.0088926	-0.000583861	0.00818679	-0.0124597	0.00569854	0.00584104	0.00673861	-0.00750921	-0.00110945	-0.00623627	0.00347569	0.00109412	-0.00207825	0.00625714	0.00652565	-0.00296682
Denmark_Zealand_Saxon_Medieval	KPN014.A_noUDG	0.00912996	0.0116869	0.00771062	0.00186209	0.0113082	-0.00106308	0.00905244	-0.0121631	0.00747558	0.0123744	0.0118552	-0.0103517	-0.00631641	-0.000656183	0.00479338	3.0649e-05	0.00976685	-0.00168047	0.00200877	-0.00782765
Druze.DG	HGDP00557.DG	0.0100563	-0.013017	-0.0142468	0.00443984	-0.0179528	-0.00908545	-0.00500235	0.0086632	-0.00640305	0.0017654	-0.0177803	-0.00730771	0.00197685	0.00550659	0.0146617	0.00403981	-0.0046462	-0.000741612	-0.00370199	-0.00165692
Druze.DG	HGDP00558.DG	0.0105033	-0.0144183	-0.0123236	0.00492865	-0.0186104	-0.00864798	-0.00495083	0.0134486	-0.00480181	0.00126408	-0.0204207	-0.00887792	0.00499024	0.00240532	0.013031	0.00234818	-0.00462643	0.00113227	0.000203262	0.000978891
Druze.DG	HGDP00559.DG	0.00987211	-0.0131719	-0.0124882	0.00424234	-0.0135457	-0.0105727	-0.000797505	0.00671751	-0.00473189	0.00327071	-0.0187432	-0.00707274	-0.000101589	0.00148834	0.00941954	0.00158096	-0.00707952	-0.00300674	-0.00318077	0.00241082
Druze.DG	HGDP00560.DG	0.00987475	-0.013873	-0.0146849	0.00521721	-0.016074	-0.0100711	-0.00572748	0.00894381	-0.00531153	0.00207452	-0.0180159	-0.00666245	0.00396323	0.00275473	0.0140785	0.00245683	-0.00196475	0.000689342	0.000296956	-0.000304183
Druze.DG	HGDP00561.DG	0.00973334	-0.0141537	-0.0135672	0.00298058	-0.0132822	-0.0109178	-0.00690476	0.00895778	-0.003904	-0.000416301	-0.0155899	-0.00818187	0.00173055	0.000760423	0.00858324	0.00046543	-0.00522114	-0.00107234	0.00162622	-0.00011339
Druze.DG	HGDP00562.DG	0.00971038	-0.0143464	-0.0123965	0.0039156	-0.0155278	-0.010389	-0.00368919	0.00902255	-1.68001e-05	-0.00104456	-0.0187592	-0.0123996	0.00485588	0.00584526	0.010497	0.000802733	-0.00534183	-0.00115222	-0.0048903	-8.87364e-05
Druze.DG	HGDP00563.DG	0.00981084	-0.0149629	-0.0125634	0.00288026	-0.0170221	-0.00988769	-0.000623376	0.00901427	-0.00254167	0.00531017	-0.0128988	-0.00581236	0.000577824	0.000419771	0.00687385	0.00664223	-0.00350202	-0.00145023	-0.00453984	0.00294737
Druze.DG	HGDP00564.DG	0.010659	-0.0135956	-0.0143152	0.00471504	-0.0171704	-0.0127792	-0.00331134	0.0104073	-0.00452413	0.00587476	-0.0187525	-0.00574302	0.00219618	0.0040004	0.00842805	0.00291868	-0.00347574	0.00308536	-0.00264987	0.00118058
Druze.DG	HGDP00565.DG	0.0100356	-0.0155901	-0.0127086	0.00357282	-0.0182543	-0.0127421	-0.00179142	0.0103667	-0.00257196	0.00289298	-0.0208551	-0.0114092	-0.0017832	0.0024122	0.0150463	0.00484656	-0.000131107	0.0028331	-0.00613968	-0.00201137
Druze.DG	HGDP00566.DG	0.00963021	-0.0146304	-0.0124865	0.000354726	-0.0150536	-0.00931793	-0.003169	0.0122366	-0.00390694	4.6984e-05	-0.0158869	-0.00592213	0.00200338	0.00520775	0.00543605	0.000849278	0.000429089	-0.00124808	-0.0022675	0.0013958
Druze.DG	HGDP00567.DG	0.00981424	-0.0147005	-0.0128665	0.00365054	-0.0179485	-0.0111565	-0.00277722	0.0103454	-0.00237297	0.00051102	-0.020726	-0.0105022	0.00263495	0.00396036	0.00980646	0.00414509	-0.00406251	0.000579918	-0.00512276	0.00238101
Druze.DG	HGDP00568.DG	0.00981556	-0.0136765	-0.0127972	0.00796403	-0.0186343	-0.0111446	-0.0057818	0.0134116	-0.00366621	0.00759182	-0.0195804	-0.00684794	0.00373253	0.00149893	0.0112694	-0.00207353	-0.00196133	0.000450528	-0.00883174	0.00447092
Druze.DG	HGDP00569.DG	0.0102226	-0.0147627	-0.0122299	0.00456296	-0.0149864	-0.0118553	-0.00305425	0.00998736	-0.00451358	0.00608559	-0.0176824	-0.0117255	0.00478723	0.00186587	0.0113927	-0.0017676	-0.00949891	0.00172696	-0.00826583	0.00988602
Druze.DG	HGDP00571.DG	0.0101342	-0.0120343	-0.0125872	0.00334516	-0.0153788	-0.00865696	-0.005355	0.01229	-0.00687072	0.00188275	-0.0161491	-0.00430178	0.00272793	0.00256614	0.0106648	-0.0022458	-0.0023276	-1.88874e-05	-0.00595556	0.00208078
Druze.DG	HGDP00572.DG	0.00971473	-0.0149153	-0.0124562	0.00431218	-0.0167769	-0.0100956	-0.00470856	0.00978039	-0.00250061	0.00331772	-0.015368	-0.00693374	0.00118473	0.000305127	0.00473394	-0.000502326	-0.00325649	0.000774627	-0.00165051	0.00398871
Druze.DG	HGDP00573.DG	0.00953833	-0.0148744	-0.011468	0.0045373	-0.0143439	-0.012602	-0.00710966	0.00987822	-0.00336189	0.00186254	-0.0160032	-0.00447455	0.00236557	9.07265e-06	0.00371302	0.000528823	0.000326198	0.00405158	-0.000349332	0.000539656
Druze.DG	HGDP00574.DG	0.010213	-0.014852	-0.0145716	0.00534042	-0.0179977	-0.0103416	-0.00294977	0.00699341	-0.00168862	0.00367696	-0.019958	-0.0109527	0.00176389	0.00485938	0.0129737	0.00444695	-0.00358933	-0.00121015	-0.0066401	-0.00185275
Druze.DG	HGDP00575.DG	0.0100552	-0.0138005	-0.0129585	0.00346084	-0.0163391	-0.0116464	-0.00155348	0.0089183	-0.00244506	0.00112385	-0.0163207	-0.00648814	0.00340466	0.00115216	0.0101225	0.00373655	-0.00723227	-0.000939424	-0.00173856	0.00197044
Druze.DG	HGDP00577.DG	0.00963851	-0.0150267	-0.0126775	0.00372949	-0.0186236	-0.0103277	-0.00368904	0.00990649	-0.00532796	0.00545386	-0.0171778	-0.0104752	0.00157257	0.00606223	0.00958641	-0.001757	-0.00730473	-0.00137722	-0.00764795	-0.00129987
Druze.DG	HGDP00578.DG	0.00963913	-0.0144213	-0.0120286	0.000968849	-0.0159207	-0.00991667	-0.00488145	0.0111226	-0.00683935	0.000320389	-0.0129173	-0.00374298	0.00541645	0.00315674	0.0085203	-0.00154703	-0.00186672	-0.00130731	-0.00898525	0.00421758
Druze.DG	HGDP00579.DG	0.0105398	-0.0141594	-0.0142712	0.00132739	-0.0149408	-0.00901238	-0.00173445	0.00937012	-0.00311804	0.00125221	-0.0134885	-0.00541219	0.00341555	-0.000528484	0.00865372	0.00166087	-0.00113901	0.00597921	0.000134263	-0.00110847
Druze.DG	HGDP00580.DG	0.0098069	-0.0133707	-0.0105931	0.0031968	-0.0177438	-0.010846	-0.00421937	0.00744659	-0.00215251	0.000502585	-0.016927	-0.00626933	0.00249179	0.00135203	0.008618	0.00193547	-0.00420478	-0.00411299	-0.00862462	0.00010854
Druze.DG	HGDP00582.DG	0.00963367	-0.014484	-0.0119907	0.00300457	-0.0123779	-0.0099505	-0.00273599	0.00932138	-0.00249852	0.00121727	-0.0168924	-0.00696141	0.00173333	-0.00224191	0.00775929	-0.00141954	-0.00376763	0.00045857	-0.00369194	-0.00252841
Druze.DG	HGDP00583.DG	0.00992088	-0.0147288	-0.0132368	0.00466739	-0.0174447	-0.00997161	-0.00457515	0.0111569	-0.00313587	0.00469861	-0.018133	-0.00836526	0.00324247	0.00560867	0.0111513	0.000641268	-0.00251567	-0.0037105	-0.00248045	0.00742954
Druze.DG	HGDP00584.DG	0.00947767	-0.0130006	-0.0119264	0.0046997	-0.0157076	-0.0107117	-0.00623408	0.00670767	-0.00264406	0.00469566	-0.0134022	-0.00545166	0.00179047	0.00210181	0.00683548	0.00109727	-0.00380842	0.00265971	-0.00216285	0.00630705
Druze.DG	HGDP00586.DG	0.00983704	-0.0141353	-0.0125076	0.001032	-0.0137357	-0.0119396	-0.00418986	0.00568995	-0.00501045	0.000231464	-0.0141548	-0.013973	0.00398166	0.00318625	0.00402926	-0.00333086	-0.00264335	0.000217435	-0.00313951	0.000418631
Druze.DG	HGDP00587.DG	0.00999523	-0.0129889	-0.0116284	0.00301457	-0.0118835	-0.0102245	-0.00497742	0.009299	-0.00403224	-0.0019089	-0.0156663	-0.00302302	0.00418913	-0.00453811	3.90853e-05	0.00211426	-0.00614339	0.00404218	-0.00510531	0.00239007
Druze.DG	HGDP00588.DG	0.00995245	-0.0147984	-0.0140863	0.00455323	-0.0168951	-0.0113419	-0.00423869	0.0109371	-0.00119193	0.000906235	-0.0213055	-0.00671681	0.00783968	0.00587237	0.00923144	3.58043e-05	-0.00360238	0.00189834	-0.00233353	0.00509909
Druze.DG	HGDP00591.DG	0.0098562	-0.0128703	-0.0119926	0.00385089	-0.0146092	-0.0111403	-0.00362731	0.0123817	-0.00431633	0.000438863	-0.0192207	-0.00597911	0.00355138	0.00465101	0.00825934	0.00342159	-0.00381879	0.0030828	-0.00464553	0.00467059
Druze.DG	HGDP00594.DG	0.0102613	-0.0139105	-0.0133502	0.00190659	-0.0149638	-0.0114694	-0.000494658	0.00983789	-0.00504305	0.000284044	-0.0199722	-0.0117668	0.00208513	0.00301607	0.0093937	0.00269759	-0.00276764	-0.000441624	-0.00255621	-0.00335218
Druze.DG	HGDP00595.DG	0.00950556	-0.0136228	-0.0125979	0.00580069	-0.0156823	-0.00891272	-0.00383549	0.00828447	-0.00414232	0.000655925	-0.0163515	-0.00504789	0.00158801	-0.000548644	0.00770678	0.000178449	-0.00344293	0.00329046	-0.00534561	-0.0017578
Druze.DG	HGDP00597.DG	0.0102377	-0.014764	-0.0142902	0.00402005	-0.01576	-0.00946586	-0.00547221	0.0132643	-0.00704186	0.000771249	-0.0155939	-0.00630867	0.00754452	0.0027744	0.0157682	0.0001197	-0.00209626	-0.00307638	-0.000272081	0.01528
Druze.DG	HGDP00598.DG	0.00994491	-0.0148159	-0.011882	0.00138531	-0.0138138	-0.00935017	-0.0062509	0.0104389	-0.00560888	-0.000397243	-0.0193092	-0.00792344	0.00475728	0.00290734	0.0116689	0.00270484	-0.00523132	-0.0041214	-0.0010629	-0.00227696
Druze.DG	HGDP00599.DG	0.00998625	-0.0117965	-0.013969	0.00513197	-0.0185221	-0.0125574	-0.00349897	0.0069332	-0.00227442	0.00170787	-0.0147756	-0.0057981	0.00383146	0.00585656	0.00930356	-0.00164602	-0.00473427	-0.0011863	-0.0126371	0.00331105
Druze.DG	HGDP00600.DG	0.00986425	-0.013049	-0.013698	0.00389468	-0.0149545	-0.0091598	-3.71705e-05	0.0101108	-0.00360022	-0.00259683	-0.011141	-0.00725246	0.00249443	-0.00133927	0.00807402	-7.44172e-05	-0.00220583	-0.00163734	-0.00254021	-0.00212448
Druze.DG	HGDP00601.DG	0.0100744	-0.0151556	-0.0139624	0.00415013	-0.0201978	-0.00952804	-0.00727123	0.0112452	0.000139544	0.000360834	-0.0204114	-0.00610775	0.00654872	0.00279384	0.0085276	-0.000401846	0.000940144	-0.00393379	-0.000947623	0.00311532
Druze.DG	HGDP00602.DG	0.0100806	-0.0129211	-0.0125554	0.0035768	-0.01646	-0.00855083	-0.00166123	0.00728798	-0.00401096	0.00295104	-0.0161667	-0.00154525	0.00349298	0.00311203	0.0123687	0.00215315	-0.00124117	0.002204	-0.00542422	0.00288907
Druze.DG	HGDP00604.DG	0.00996658	-0.0135145	-0.0139306	0.00598637	-0.0191868	-0.0108891	-0.00413433	0.00830831	-0.0032211	0.00248697	-0.0205908	-0.00827619	0.00408396	0.00355918	0.0135124	0.00359723	-0.00498811	0.00085695	-0.00384029	0.00452607
Druze.DG	HGDP00606.DG	0.00962626	-0.014329	-0.0117746	0.00342665	-0.0130343	-0.0103259	-0.00155755	0.00827177	-0.00393961	0.00211867	-0.0165427	-0.00314286	-0.00254877	0.00200079	0.0114462	0.00212323	-0.00553669	0.00234634	-0.0025505	0.00241973
Druze.DG	S_Druze-1.DG	0.0102161	-0.0147323	-0.0121986	0.00462156	-0.0149691	-0.0118741	-0.00296965	0.010076	-0.00460621	0.00620047	-0.0176374	-0.0117233	0.00463669	0.00168256	0.011461	-0.00166616	-0.00947681	0.00173825	-0.00804279	0.00989826
Druze.DG	S_Druze-2.DG	0.0102557	-0.0148074	-0.0142829	0.0040796	-0.015624	-0.00931717	-0.005547	0.0132343	-0.00699507	0.000697776	-0.0157262	-0.00639225	0.00755678	0.00286903	0.0159682	3.80337e-05	-0.00200463	-0.00301618	-0.000165836	0.0154497
Egyptian.HO	Egypt1.HO	0.00665489	-0.0307463	-0.000563496	-0.00403399	-0.0130012	-0.00935799	-0.00294004	0.00629803	-0.00781597	0.000353104	-0.0169682	-0.0240759	0.00974424	-0.00146246	0.00533374	-0.00371236	-0.00257833	2.60781e-05	-0.00640354	0.000539472
Egyptian.HO	Egypt1AQ172.HO	0.00751656	-0.0254589	-0.00341643	-0.00412292	-0.0144119	-0.00884883	-0.00496258	0.00663097	-0.00594886	-2.18957e-05	-0.016718	-0.0252965	0.00429113	-0.00175636	0.00542135	-0.00780084	-0.00569658	0.00163513	-0.00268824	0.00141562
Egyptian.HO	Egypt3.HO	0.00703782	-0.0280801	0.00198764	-0.00328711	-0.0132176	-0.0112681	-0.00284743	0.00825075	-0.00355654	0.00081713	-0.0186554	-0.0180525	0.00644246	-0.00408016	0.00573684	-0.00615487	0.0037579	-0.00280368	-0.00733665	0.00244403
Egyptian.HO	Egypt3AQ172.HO	0.00819206	-0.0244763	-0.00478722	-0.0057752	-0.0122675	-0.00696242	-0.00569117	0.0120083	-0.00918782	-0.000739233	-0.0181452	-0.0260678	0.00527867	-0.0019789	0.00421746	-0.00390486	-0.0069699	-0.00234536	-0.00417981	-0.00530431
Egyptian.HO	Egypt5AQ172.HO	0.00782286	-0.0261378	-0.0029168	-0.00380554	-0.0111236	-0.00895301	-0.00469117	0.00896828	-0.00531655	-0.00295553	-0.0180158	-0.023658	0.0082259	-0.00373754	0.00519108	-0.0104131	-0.00315075	0.000374716	-0.00803363	0.00436388
Egyptian.HO	Egypt7.HO	0.00767856	-0.0267336	-0.00407336	-0.00275143	-0.0115465	-0.00918161	-0.00520939	0.0108261	-0.00946706	0.000301535	-0.019425	-0.0257238	0.005426	-0.0027807	0.00883374	-0.00322698	-0.0024004	0.00189856	-0.00146824	-0.00474145
Egyptian.HO	Egypt7AQ172.HO	0.00781414	-0.0241368	-0.00279618	-0.00413928	-0.0123074	-0.00936854	-0.00610397	0.0117831	-0.00702017	-0.00316524	-0.0193091	-0.0222868	0.00773965	-0.00406959	0.00709319	-0.00615465	-0.000869693	-0.00391164	-0.00209681	-0.00503443
Egyptian.HO	Egypt8AT113.HO	0.00800311	-0.0292072	-0.00068437	-0.00262626	-0.00938002	-0.00968776	-0.00137125	0.00998708	-0.00521936	-0.000197095	-0.0173591	-0.0180033	0.00638424	-0.0031228	0.00659553	-0.00264815	0.000390315	-0.00188708	-0.00129626	0.000786943
Egyptian.HO	Egypt9.HO	0.00840031	-0.0253248	-0.00327739	-0.00235632	-0.0118774	-0.00891218	-0.00515425	0.011645	-0.0038702	0.00242002	-0.0205889	-0.0248398	0.0045989	-0.00055274	0.00604748	-0.00649204	-0.00230932	0.000965826	0.000221026	-0.000558662
Egyptian.HO	Egypt9AQ172.HO	0.00754319	-0.026327	-0.0017966	-0.00450698	-0.0106672	-0.0102832	-0.00605347	0.0100031	-0.00663988	0.00280655	-0.0156166	-0.025148	0.0059917	-0.00241596	0.00318937	-0.00743721	0.00222908	-0.000765306	-0.00445233	-0.00615519
Egyptian.HO	Egypt9AQ177.HO	0.00754451	-0.0269017	-0.000682228	-0.00328355	-0.0125706	-0.00805508	-0.00521205	0.00793377	-0.00666454	0.000169472	-0.014211	-0.0202032	0.00936091	-0.00255697	0.00367105	-0.00277871	0.00308342	0.00124822	-0.00100885	0.00266195
Egyptian.HO	Egypt10.HO	0.00834846	-0.027799	-0.00229873	-0.00414301	-0.00995113	-0.0089511	-0.00398694	0.00501476	-0.00485761	-0.00338175	-0.0187688	-0.0231239	0.0057628	-0.00440293	0.00361813	-0.010174	-0.000697048	-0.000506346	-0.00314073	0.00274306
Egyptian.HO	Egypt11.HO	0.00698439	-0.0267694	0.00178386	-0.00389446	-0.0080623	-0.00934535	-0.00549899	0.0098719	-0.004566	-0.00450894	-0.0176601	-0.0261495	0.00920477	-0.00306025	0.00703039	-0.00486873	-0.00267899	-0.00458	-0.00589435	0.000762661
Egyptian.HO	Egypt12.HO	0.00732576	-0.0269634	-0.00169907	-0.00508151	-0.0105099	-0.0113597	-0.00325742	0.00502372	-0.00581412	0.00214432	-0.0159195	-0.0244561	0.00553043	-0.000865412	0.00756805	-0.00517505	-0.00133313	0.00165812	-0.00576717	0.00142645
Egyptian.HO	Egypt12AQ172.HO	0.00764415	-0.0262175	-0.00331366	-0.00440821	-0.00921594	-0.0106942	-0.00546964	0.010139	-0.00769775	-0.00158133	-0.0182203	-0.0219643	0.00565912	-0.00204714	0.0037954	-0.00514691	-0.00111203	0.00158682	-0.00981395	-0.00536148
Egyptian.HO	Egypt15AQ172.HO	0.0076093	-0.026221	-0.00314546	-0.00587099	-0.0126181	-0.0094269	-0.0066835	0.0103677	-0.00624325	-0.00147125	-0.0183235	-0.0238269	0.010655	-0.00417572	0.00578831	-0.00713558	0.00390761	-0.00227122	-0.00526779	0.00149015
Egyptian.HO	Egypt17AQ176.HO	0.0076984	-0.0249715	-0.00225873	-0.00489556	-0.0128204	-0.0110789	-0.00139983	0.00390955	-0.00485738	-0.00244676	-0.012836	-0.0233446	0.00815771	-0.00181105	0.00867975	-0.00719933	-0.00135238	-0.00225445	-0.00818315	-0.00401175
Egyptian.HO	Egypt22TD21.HO	0.00739647	-0.0245265	-0.0026562	-0.00320722	-0.0114452	-0.00975389	-0.00175625	0.00735389	-0.00634326	-0.00613289	-0.0148293	-0.0218737	0.00365917	-0.00443555	0.00936195	-0.00667274	0.000442023	0.00100707	-0.00032223	0.00117783
Enets.HO	Tuebingen02.HO	-0.0323895	0.00858223	0.000584929	-0.002831	0.0171219	-0.0238323	-0.036138	0.0429291	0.0282304	-0.0139153	0.0214931	-0.00569136	0.000497659	-0.000740164	-0.00522136	-0.0025646	0.00202255	0.00729603	0.00482606	0.00158331
Enets.HO	Tuebingen35.HO	-0.0261472	0.00878558	0.00128788	-0.00118584	0.0159684	-0.0242897	-0.0321196	0.0362944	0.0223992	-0.00834053	0.0172994	-0.00387225	0.00104388	-0.00120385	0.0025075	-0.0023534	0.00560236	-0.00176548	0.00818978	0.00335451
Enets.HO	Tuebingen44.HO	-0.0309889	0.00768468	-0.00226319	-0.0037848	0.015911	-0.0233685	-0.0354134	0.0411383	0.0278073	-0.0142685	0.0215718	-0.00333238	-0.00185951	0.000711109	-0.00205704	0.00241194	0.00255992	0.00144636	0.00669665	0.000959486
England_EarlyMedieval	I14534	0.00948279	0.0104787	0.00383096	6.37979e-05	0.0135004	0.0111702	0.00063438	-0.0189725	0.0148753	0.0072902	0.00588236	0.00269255	-0.00326487	0.000191494	0.0018043	-0.00170211	0.0107138	0.00785522	0.0030135	-0.0117343
England_EarlyMedieval	I14536	0.0110034	0.00881322	0.0029418	-0.00361166	0.0131267	0.00939048	0.00429734	-0.0128109	0.00972986	0.00822602	0.0139315	-0.00429558	-0.00947368	0.00570803	-0.00281605	0.000830158	0.0120258	0.0115151	-0.00220895	-0.00606214
England_EarlyMedieval	I14538	0.00987974	0.00833168	0.00528008	-0.00125539	0.0149632	0.011088	0.00699376	-0.0123394	0.00466877	0.0102135	0.0174067	-0.00638229	-0.00810962	0.00187559	-0.00655707	0.00550984	0.00424719	0.00143726	-0.00633665	-0.00391321
England_EarlyMedieval	I14541	0.0102435	0.00715245	0.00319231	0.000501801	0.0154787	0.01154	0.00155666	-0.0147127	0.0142566	0.00899553	0.00788595	-0.00319748	-0.00843325	0.00353732	-0.00170744	0.00228184	0.0135236	0.00526761	-0.00858789	-0.0116143
England_EarlyMedieval	I14542	0.0105625	0.0087649	0.00406099	-0.00155189	0.0169377	0.0128612	0.00127824	-0.0124387	0.0126787	0.0117598	0.0174094	-0.000820361	-0.00858088	-0.00286668	-0.011309	-0.000406658	0.00832474	0.0136459	0.0075202	-0.00314384
England_EarlyMedieval	I16508	0.0100391	0.0103529	0.0075282	0.00186897	0.0116003	0.00167723	0.00753648	-0.0174909	0.0111939	0.0130181	0.0125565	-0.00862106	-0.0047964	-0.00710182	-0.00414804	0.000159275	0.00603761	0.012507	0.00586484	-0.0142653
England_EarlyMedieval	I16509	0.00988622	0.0123909	0.00773286	0.000646661	0.0117633	0.00418997	0.00758925	-0.0204033	0.0113057	0.00931931	0.0108687	-0.00562088	-0.0110449	-0.00498656	0.000523217	-0.000376611	0.0110574	0.00690787	0.00305333	-0.00806248
England_EarlyMedieval	I16510	0.00978194	0.00924973	0.00615132	0.00189434	0.0136387	0.00751648	0.00676679	-0.00734446	0.00750747	0.00522284	0.00968087	-0.00589625	-0.00885752	-0.00333819	0.00123459	-0.000868551	0.00233538	0.00609409	0.00289744	-0.0101793
England_EarlyMedieval	I17269	0.0100991	0.0113196	0.00849477	0.00148558	0.0129302	0.00689416	0.00411287	-0.0128005	0.0114076	0.00976185	0.0170839	-0.0100032	-0.00725632	-0.0103011	0.00355194	0.00680833	0.00848668	0.0118033	0.00121631	-0.00492686
England_EarlyMedieval	I17271	0.0105647	0.0115082	0.0103228	0.00112097	0.0153621	0.00197686	-0.00264735	-0.0169558	0.0099111	0.00973088	0.0122585	-0.00666766	-0.0056943	-5.1147e-05	-0.00222041	0.00393488	0.0132058	0.00184744	0.00630066	-0.00572036
England_EarlyMedieval	I17273	0.00997651	0.0110065	0.00879347	0.0035568	0.0174377	0.00247727	0.00560862	-0.0156568	0.0162186	0.0101452	0.00970302	-0.010714	-0.00386239	-0.00285779	0.0047668	0.00115852	0.00586791	0.00665495	0.0051639	-0.00407998
England_EarlyMedieval	I17276	0.0108142	0.0112277	0.00545169	-0.000699034	0.0144123	0.0057142	0.00362128	-0.0146037	0.00866885	0.00452513	0.0135499	-0.00358747	-0.0105579	-0.00350097	-0.0032417	0.000324774	0.0119699	0.0100385	0.00485509	-0.00809882
England_EastYorkshire_LIA	I5502	0.0104956	0.0107511	0.00713246	0.00255982	0.0159064	0.01861	0.00289756	-0.0123251	0.0117905	0.0125058	0.017616	-0.00298365	-0.00866573	0.000435653	-0.0084773	-0.00606509	0.00600039	0.00777672	0.00700757	-0.00667201
England_EastYorkshire_LIA	I14106	0.00961623	0.0108896	0.00666398	0.00125514	0.015457	0.0179083	0.00622972	-0.0144406	0.0101231	0.00374146	0.0153849	-0.00715054	-0.00504016	-0.00379907	-0.0101841	0.00368474	0.0123378	0.0104914	0.0061831	-0.0117977
England_EastYorkshire_LIA	I22057	0.0100556	0.00913831	0.00711844	0.00229013	0.0169633	0.00669526	0.00322595	-0.0112594	0.00993701	0.00783136	0.0091912	-0.00183356	-0.00563091	-0.00392324	-0.002128	-0.00358329	0.00773068	0.0102543	-0.000407317	0.00286096
England_EastYorkshire_LIA	I22062	0.0104373	0.0099	0.00616097	-0.000920895	0.0129896	0.00387763	0.00335264	-0.0134663	0.0105564	0.0106231	0.00927218	-0.00515909	-0.00997209	-0.00495823	-0.00178683	0.00100152	0.00881817	0.00843652	-0.002347	-0.00712352
England_EastYorkshire_LIA	I22064	0.0100108	0.00917855	0.00636832	-0.00131268	0.0124918	0.00808572	0.00153498	-0.014906	0.0111542	0.0154418	0.0114688	-0.00374881	-0.0110592	-0.00158365	-0.00829459	-0.00313647	0.00741309	0.007191	-0.00249293	-0.00903622
England_IA	I6769	0.0104742	0.0100124	0.00600449	-0.000428221	0.0122783	0.0160326	0.00386992	-0.0138117	0.00809782	0.0159333	0.0149071	-0.00841279	-0.0144949	-0.00505024	-0.00238625	-0.00149623	0.0154891	0.0101222	0.00835706	-0.00578011
England_IA	I12772	0.0102155	0.0119202	0.00774209	0.00110534	0.0122673	0.00593636	0.00699294	-0.0118873	0.00759167	0.00970811	0.0143749	-0.00245285	-0.000719281	-0.00365537	-0.000262147	0.00254497	0.00777368	0.0118936	0.0111288	-0.00865122
England_IA	I16439	0.0105533	0.00839416	0.0073396	0.000259035	0.0115068	0.00839479	0.00432964	-0.01283	0.0123328	0.00482511	0.0100634	-0.00997322	-0.00593222	-0.00542245	-0.00979871	-0.00651076	0.00343224	0.00370406	-0.0117974	-0.0134456
England_IA	I16441	0.00962919	0.0102399	0.00659805	0.00222998	0.0162839	0.00597518	0.00172902	-0.0129104	0.00936089	0.00629503	0.0106922	-0.00349556	-0.00804304	-0.00296521	0.00123508	0.00249344	0.00746047	0.0098915	-0.000974246	-0.00384024
England_IA	I16442	0.0094529	0.00958812	0.00792246	0.00160787	0.0110744	0.00792413	-0.00123532	-0.00986891	0.00578045	0.0129017	0.009578	-0.00444223	-0.00778715	-0.00168002	-0.00334214	-0.00281797	0.00484217	0.00962733	-0.00572958	-0.00714483
England_IA_ERoman.SG	I0156.SG	0.0103635	0.00997336	0.00723197	0.00308765	0.00892854	-0.0143261	0.00659769	-0.0142565	9.81468e-05	-0.000818463	0.00158301	-0.000210555	-0.0119286	-3.02093e-05	-0.00382157	0.00711589	0.00141756	0.00136883	0.0101522	-0.0118574
England_IA_Roman.SG	6DT3_noUDG.SG	0.0097177	0.0101028	0.00649367	0.00477743	0.00420905	-0.0193601	0.00856868	-0.0161268	0.00109914	0.00219525	-0.00793231	-0.0053825	-0.00859893	-0.000386352	-0.00360234	-0.0011413	0.00692576	0.00199913	0.0136273	0.00682679
England_IA_Roman.SG	6DT21_noUDG.SG	0.00973319	0.00818784	0.00652728	0.00163258	0.00194261	-0.0151474	0.00514374	-0.0108232	0.00235747	0.00477304	-0.00104884	0.00176179	-0.00822265	-0.00599092	-0.00336192	0.00577028	-0.00379365	-0.00140113	0.0102229	-0.00486978
England_LIA	I11142	0.0104344	0.00940035	0.00767264	0.000623223	0.0124397	0.00914811	6.14921e-05	-0.00916618	0.00493273	0.00159422	0.00848808	-0.0073588	-0.000980943	-0.0118787	-0.00492789	-0.00283587	0.0031191	0.00277654	0.000849815	-0.0125465
England_LIA	I11144	0.010414	0.011205	0.00733628	0.00142338	0.0120544	0.00836987	0.00360597	-0.0106346	0.00249375	0.0104644	0.012206	-0.0013409	-0.0115791	8.60108e-05	-0.00148161	-0.000981216	0.00577539	0.0119335	0.00148743	-0.00274143
England_LIA	I11145	0.00991956	0.0108495	0.007713	-0.000156648	0.010013	0.00702916	0.00560627	-0.00916457	0.00712143	0.00439914	0.0172701	-0.0131924	-0.0067548	-0.00551573	-0.000777182	-0.00586915	0.00206102	0.0113848	0.00201457	-0.00691639
England_LIA	I12785	0.00963059	0.00889746	0.00598046	-7.20682e-05	0.0135608	0.00296069	0.00534749	-0.0135357	0.00871193	0.00413568	0.0147978	-0.00391828	-0.0101771	-0.00176032	0.00472166	-0.00754915	0.000448492	0.00769836	-0.00294885	0.000156752
England_LIA	I12791	0.0100232	0.0100315	0.00750504	0.000319166	0.0111807	0.00172568	0.00543532	-0.0102447	0.00417434	-0.00132339	0.00667914	-0.00504394	-0.00266864	-0.00994274	0.000393525	0.00405915	0.00230532	0.00218755	0.0077695	-0.00636126
England_LIA	I12927	0.0101161	0.00926868	0.00536516	0.00295652	0.0158546	0.00460754	0.0041548	-0.012555	0.00776862	0.00181061	0.0117106	-0.00336567	-0.00950987	-0.00274947	-0.00225791	0.00368686	0.00162597	0.0064479	0.00428932	-0.00444131
England_LIA	I12931	0.00991344	0.00940479	0.00615389	0.0017881	0.011332	-5.73073e-05	0.00775759	-0.0104049	0.00674724	0.00901198	0.00256527	-0.00405027	-0.00297002	-0.00383975	0.00180342	-0.00459483	0.00465699	0.00882989	-0.000729756	-0.00891188
England_LIA	I12932	0.0103328	0.00953299	0.0070399	-0.00108812	0.0119806	0.00507776	0.00136574	-0.011787	0.00453377	0.00889411	0.0140898	-0.00295074	-0.00240122	-0.00407726	-0.000199001	-0.00216926	0.00767306	0.0107849	-4.31546e-05	-0.00923641
England_LIA	I14351	0.0100432	0.00999452	0.00612989	0.00291754	0.0146089	0.0139995	0.00409051	-0.0139758	0.00934994	0.00929019	0.0101177	-0.00614747	0.0014915	0.00216642	-0.00380757	-0.000967369	0.0142084	0.00336694	0.00297216	-0.0127366
England_LIA	I18599	0.0103772	0.00798805	0.0047794	-0.00184615	0.012301	0.00910367	0.0060371	-0.0102718	0.0157674	0.00594659	0.010769	-0.00854211	-0.00371128	0.00539117	0.000108858	0.00809724	0.00983992	0.0114856	0.00426446	-0.00512377
England_LIA	I19870	0.0102353	0.0090345	0.00556131	-0.00142364	0.0125664	0.0113102	0.00264651	-0.00999722	0.00873702	0.00458752	0.0141849	-0.00719806	-0.0050436	-0.00207667	0.00487432	-0.00119609	0.0131426	0.0118086	0.00482466	-0.00555109
England_LIA	I21302	0.0109253	0.00917251	0.00438709	-0.00303406	0.0150926	0.00547908	0.00284008	-0.0182991	0.010339	0.00752087	0.00867232	-0.0048081	-0.00221318	0.000986701	0.000114594	-0.00176649	0.00594894	0.0116226	-0.00119773	-0.0139605
England_LIA	I27379	0.0110852	0.00889714	0.00678137	-0.00371041	0.00959151	0.00532861	0.00552428	-0.0105549	0.00835701	0.00719755	0.00840919	-0.000300991	-0.0100995	-0.00735881	-0.00504442	-0.00199416	-0.00223736	0.0026287	-0.00045246	-0.00563512
England_Mesolithic	I6767	0.010628	0.0473181	0.0678015	-0.0494698	-0.0906739	0.0436939	-0.00776544	0.0492954	0.0157952	0.0325128	-0.0195199	-0.0024473	-0.172709	-0.0899806	-0.0150603	0.0055271	0.00102793	0.312581	-0.106334	0.0679473
England_Mesolithic.SG	I6767.SG	0.0105174	0.0477921	0.0689498	-0.0498517	-0.101527	0.0276025	-0.00664516	0.0523004	0.0109425	0.0303687	-0.0287088	0.00125195	-0.189083	-0.100155	-0.0166571	0.007241	-0.000209063	0.352808	-0.11459	0.0802247
England_Mesolithic_noUDG.SG	I6767_noUDG.SG	0.0105809	0.0477666	0.0687935	-0.0497207	-0.102092	0.0275996	-0.00682935	0.0522354	0.0105529	0.030735	-0.0286674	0.00187469	-0.189007	-0.0998668	-0.0167057	0.00681633	-0.000192279	0.352707	-0.11509	0.0801076
England_N_Megalithic	I12439	0.013814	0.00383526	-0.00579772	-0.0355454	0.0044866	0.0196128	0.00182927	0.00363422	-0.00282513	-0.00958161	0.0155429	0.00768886	-0.0281222	0.0132781	-0.0472885	-0.00707229	0.0127857	0.0242196	-0.0253962	-0.0314824
England_N_Megalithic	I12440	0.0152197	0.00226102	-0.00484613	-0.0412892	0.00973962	0.0213332	-0.00519563	0.00195163	-0.00430415	-0.0144764	0.0222026	0.0168608	-0.0357385	0.0215519	-0.0711609	-0.0128495	0.0206916	0.0361245	-0.0409128	-0.0535444
England_N_Megalithic	I13888	0.01458	0.00217364	-0.00590351	-0.0378519	0.00728875	0.015262	-0.00119579	0.00318164	-0.00649934	-0.0110346	0.0128331	0.00950498	-0.0267621	0.0135038	-0.0411098	-0.00959285	0.0145782	0.0304092	-0.0140329	-0.0292882
England_N_Megalithic	I13889	0.0140028	0.00200506	-0.00622367	-0.0368061	0.00638102	0.0143328	0.00156493	-0.000782422	-0.000685291	-0.00466559	0.0050485	0.00503545	-0.0157587	0.00152275	-0.0238311	-0.00155006	0.00728537	0.0129807	-0.00026853	-0.0214418
England_N_Megalithic	I13890	0.0140535	0.00211504	-0.00502246	-0.0369009	0.00682783	0.0156281	0.000889838	0.00572425	-0.0068756	-0.0109952	0.0113617	0.00989145	-0.0219691	0.00572492	-0.0319139	-0.00503707	0.0107694	0.0167823	-9.34017e-05	-0.00607642
England_N_Megalithic	I13891	0.0148869	0.00241892	-0.00598765	-0.0379033	0.00634025	0.0120056	-0.00302584	0.00172865	-0.0054137	-0.00821587	0.0117958	0.0156153	-0.0285915	0.00870358	-0.0447533	-0.00907543	0.0100088	0.0184833	-0.0290988	-0.0364916
England_N_Megalithic	I13892	0.0145509	0.00156391	-0.00694349	-0.0347376	0.00701142	0.0140181	0.00202563	0.00325518	-0.00367127	-0.00293258	0.0153906	0.0046335	-0.0160843	-0.00176786	-0.0271612	-0.00832847	0.00695394	0.0178474	-0.00381626	-0.00887052
England_N_Megalithic	I13893	0.0137864	0.00104853	-0.00688244	-0.0380294	0.00918113	0.0138749	0.0056458	0.00140734	-0.00628062	-0.0027839	0.0142392	0.0128835	-0.0164029	0.00146314	-0.0228974	-0.00580324	0.0075342	0.0116895	-0.00431352	-0.00241136
England_N_Megalithic	I13896	0.0149923	0.000807666	-0.00719809	-0.0375976	0.00749258	0.00871836	0.00272844	0.00071685	-0.00399555	-0.0123509	0.0107525	0.00699111	-0.0210298	0.0111537	-0.0315651	-0.00632435	0.0161157	0.0189079	-0.00499404	-0.00798419
England_N_Megalithic	I13897	0.0140089	0.00267352	-0.00684091	-0.0349976	0.00787814	0.0202501	0.00232156	0.00165294	-0.0059492	-0.0061082	0.0134914	0.0123249	-0.0219603	0.00854915	-0.0241765	-0.00586407	0.00743095	0.00802369	-9.68953e-05	-0.00361127
England_N_Megalithic	I13898	0.0144998	0.00041552	-0.00929686	-0.0343355	0.00885032	0.00580922	-0.000349003	-0.00292536	-0.015395	-0.0125204	0.00986477	0.00563234	-0.0226773	0.00334437	-0.0220181	-0.00691467	0.00367101	0.0134953	-0.00596846	-0.0128141
England_N_Megalithic	I13899	0.0137668	0.00241266	-0.0066722	-0.0349332	0.00413775	-0.000381327	0.000264974	-0.0003474	-0.00685958	-0.00722092	0.00446564	0.0152325	-0.0140957	0.005917	-0.0222615	-0.00523428	0.00824222	0.00711038	-0.000873366	-0.0113029
England_N_Megalithic	I20821	0.0140614	0.00051595	-0.00897469	-0.0337373	-6.47596e-05	-0.0036467	0.00227882	0.00341691	-0.0138991	-0.0093966	0.0060362	0.00889866	-0.0182792	0.00158818	-0.0223851	0.000543795	-0.000221135	0.0103447	0.00629888	-0.00624055
England_N_Megalithic	I30293	0.0145353	0.00171158	-0.0053329	-0.0337819	-0.000535844	-0.00861127	0.00170838	-0.000239206	-0.0112542	-0.00766371	0.0012999	0.00432175	-0.0121587	-0.00321314	-0.0122034	-0.00295786	-0.0056522	0.0144833	0.00752758	0.00199737
England_N_Megalithic	I30299	0.0147342	0.000888999	-0.0063545	-0.0395567	-1.89176e-05	-0.00513766	0.000520232	0.00228021	-0.0176722	-0.0217807	0.00756259	0.0236284	-0.0329344	0.0169359	-0.067222	-0.00834126	0.0133565	0.0268975	-0.0336029	-0.048703
England_N_Megalithic	I30300	0.0140862	0.00207096	-0.00564196	-0.0396413	0.000574589	-0.00428373	0.000199084	0.00327136	-0.0119283	-0.0221419	0.00640854	0.0166126	-0.0311278	0.0143635	-0.0655895	-0.0115894	0.0106129	0.0313874	-0.0276934	-0.042174
England_N_Megalithic	I30302	0.0145469	0.00187352	-0.00541564	-0.0371339	-0.00143627	-0.000937373	0.000510809	0.00515662	-0.0155136	-0.0119306	0.00892899	0.0201306	-0.0304984	0.0152515	-0.0508742	-0.00363628	0.00716553	0.0219616	-0.0312849	-0.0347482
English.DG	S_English-1.DG	0.0110342	0.00869692	0.00433158	-0.000487295	0.00372993	-0.0245823	0.00897922	-0.00994747	0.000274668	0.00533038	0.00444722	0.000217752	-0.00480887	0.00113836	0.00108475	0.00422745	0.00300106	0.00698629	0.0123017	-0.00224851
English.DG	S_English-2.DG	0.0111378	0.00860685	0.00474935	0.00126898	0.00252581	-0.0220174	0.00224079	-0.014828	0.000902018	0.00505348	-0.000932084	-0.00256753	-0.00722853	-0.0075062	-0.00143298	-0.00110844	0.00503632	0.00401132	0.00516702	-0.0138401
English.HO	HG00126.HO	0.0110156	0.00862927	0.0043106	-0.000425691	0.00381154	-0.0247261	0.00909506	-0.0098518	0.000108859	0.00537428	0.00435075	0.000335602	-0.00471766	0.00119844	0.000991437	0.00405764	0.0028391	0.00695732	0.0119547	-0.00219586
English.HO	HG00128.HO	0.0111195	0.00860278	0.00472132	0.00133375	0.00242937	-0.022225	0.00215111	-0.0150339	0.00089989	0.00505155	-0.000774809	-0.00278213	-0.00718564	-0.00748354	-0.00156113	-0.000896217	0.00472454	0.0037498	0.00487446	-0.0139653
English.HO	HG00129.HO	0.0101999	0.00925604	0.00523049	-0.00104573	0.00154006	-0.0201732	0.002561	-0.0119677	0.00158079	0.00159872	-0.000644812	-0.00322042	-0.00442845	-4.93272e-05	0.000548537	0.00387107	0.00365747	0.00530749	0.0014802	-0.0033814
English.HO	HG00130.HO	0.0103703	0.00683265	0.00410604	1.22153e-05	0.00345323	-0.0188934	0.00487354	-0.00895983	0.00159017	-0.00326297	0.00189758	-0.00408169	-0.00498081	-0.000195572	0.000103408	6.20358e-06	-0.00106553	0.00106773	0.006339	0.000238013
English.HO	HG00131.HO	0.0101982	0.00789819	0.0052187	0.000836848	0.000228011	-0.0200037	0.00386334	-0.010188	0.000403394	0.00576387	-0.00361189	-0.00755513	-0.00922449	0.00220169	0.00187784	-0.00210205	0.000724161	0.00256239	0.000668402	-0.00784604
English.HO	HG00160.HO	0.0105718	0.00947178	0.0051768	0.00173417	0.00706036	-0.0198562	0.00504979	-0.00953403	-0.0017248	0.00347693	-0.0036013	-0.00821903	-0.0058417	-0.00105566	0.00377707	-0.00385896	-0.00284726	0.00638598	-0.000808693	-0.00187003
English.HO	HG00231.HO	0.0100049	0.00798189	0.00211666	0.00243074	0.00311069	-0.0211316	0.00671581	-0.0102952	-0.00222244	0.00626214	0.00101966	-0.00105167	-0.00500378	-0.00183828	0.00045203	0.00475301	0.0031208	0.00379369	0.00294402	-0.00682828
English.HO	HG00232.HO	0.0108198	0.00825183	0.00339142	0.000904645	0.00374096	-0.0190636	0.00343384	-0.00965119	-0.00016819	0.00439061	0.00170907	-0.0044753	-0.00721092	-0.00162111	0.00033127	0.00268043	0.00319785	0.0037074	-0.000300653	-0.0083131
English.HO	HG00233.HO	0.0106498	0.00812618	0.00566765	-0.00295828	-0.00229649	-0.02024	0.00176706	-0.0102892	-0.000455828	0.00204893	-0.00224397	0.00166954	-0.0111436	-0.00419816	0.00205706	0.000155475	0.00422352	0.000367763	5.03713e-05	-0.00775706
English.HO	HG00234.HO	0.0102615	0.0095338	0.00409855	0.000624789	-0.000563467	-0.0207069	0.00562859	-0.0101348	0.00130965	0.00371293	0.00120401	-0.00102772	-0.00848592	0.000536595	0.000170392	0.00219551	0.00185659	0.00736488	0.00128816	-0.00282646
Eskimo_Naukan.DG	S_Eskimo_Naukan-1.DG	-0.0342967	0.00784538	0.000996677	0.00521936	0.0255222	-0.00625233	-0.0502507	0.0212222	-0.115276	0.0833538	0.0106501	0.00120166	-0.0084696	0.00113691	0.00518391	0.00274303	0.00740011	-0.00578511	0.00570363	-0.00825577
Eskimo_Naukan.DG	S_Eskimo_Naukan-2.DG	-0.0348598	0.00771828	3.65277e-05	0.00405651	0.0256831	-0.00471352	-0.0478842	0.0192652	-0.112967	0.0786059	0.00923706	0.00233729	-0.0109572	-0.00564277	0.00229294	0.000936238	0.00995505	0.00202714	0.00877071	-0.00984953
Estonian.DG	S_Estonian-1.DG	0.00882381	0.0141542	0.0112573	0.00285254	-0.00251121	-0.027945	0.00331542	-0.0125585	0.00337242	0.0105855	-0.000562986	-0.00221409	-0.00417071	0.000313222	0.00624255	0.00628878	0.00194009	-0.00547556	-0.0010467	-0.0100372
Estonian.DG	S_Estonian-2.DG	0.00873558	0.0124521	0.00900505	0.00402584	0.00116737	-0.0265678	0.0037768	-0.0131268	0.00100235	0.00538619	-0.0044856	-0.00840745	0.00238964	-0.00577766	0.0133166	0.00227434	0.0094154	-0.0118658	-0.00164605	-0.00806918
Estonian.HO	Est358.HO	0.00862746	0.0131643	0.0108619	0.00310454	0.000157504	-0.0245034	0.005849	-0.00983855	0.0019692	0.00508918	0.0013658	-0.00590409	0.0011106	-0.0034635	0.00666783	0.00235604	0.00176038	-0.0032793	-0.00463546	-0.00744593
Estonian.HO	Est372.HO	0.00790699	0.0144998	0.011407	0.00485563	0.00120164	-0.0226729	0.00647689	-0.0133755	0.00114709	0.0064699	-0.00015643	-0.00452676	-0.00422922	-0.000516472	0.00835915	0.00312135	0.00091011	-0.00696885	-0.000968076	-0.00657341
Estonian.HO	Est375.HO	0.00879855	0.0140974	0.0111903	0.00279948	-0.0025422	-0.027954	0.00331174	-0.0124446	0.00326582	0.0106164	-0.000434362	-0.00227346	-0.00410569	0.000528535	0.00634587	0.00624876	0.00199602	-0.00553846	-0.00115825	-0.0101252
Estonian.HO	Est377.HO	0.00844576	0.0148847	0.0128047	0.00498487	-0.0014293	-0.0228951	0.00284608	-0.0124313	0.00103708	0.00591158	0.00142337	-0.00588923	-0.00704143	-0.00584091	0.00864067	-0.00209248	0.000442538	-0.00325673	-0.00307248	-0.00550764
Estonian.HO	Est380.HO	0.00723678	0.0143683	0.0117051	0.00145864	0.000249797	-0.0253043	-0.000928396	-0.0108237	0.00435166	0.00988662	0.00276142	-0.00623229	-0.000884633	-0.00288174	0.00972933	0.0040085	0.00641606	-5.56768e-05	-0.000473355	-0.00609852
Estonian.HO	Est391.HO	0.00847472	0.0145199	0.0121854	0.00450906	0.00260103	-0.0236316	0.00337204	-0.0120546	0.00396507	0.00426936	-0.000267085	-0.00507326	-0.00150521	0.000896939	0.00817873	0.000454195	0.00479857	-0.0093296	-0.000735574	-0.00720055
Estonian.HO	Est393.HO	0.0081653	0.0140797	0.0107918	0.00369889	0.00103072	-0.0219292	0.0041255	-0.0114092	0.000106341	0.00322994	0.00184168	-0.00412873	0.000793521	-0.00429663	0.00681681	0.00250814	0.00146337	-0.00436169	-0.00443065	-0.00951418
Estonian.HO	Est394.HO	0.00855103	0.0129533	0.011723	0.004138	-0.000226753	-0.0247768	0.00360918	-0.0105921	0.00223667	0.00994017	-0.0015485	-0.0090769	0.000480496	-0.00535553	0.0105894	0.00432383	0.00319163	-0.00115171	-0.00197274	-0.0102587
Estonian.HO	Est397.HO	0.0080377	0.0122997	0.0101551	0.00319775	0.00177164	-0.0257959	0.00156116	-0.00800878	0.0012731	0.00749702	-0.000419726	-0.00495324	-0.00319584	0.000619117	0.0110424	0.00250122	0.00428692	0.00101171	-0.00146502	-0.00751208
Estonian.HO	Est400.HO	0.0087172	0.0124772	0.00907659	0.0040196	0.0010405	-0.0265818	0.00395199	-0.0128341	0.000917293	0.00550132	-0.00442616	-0.00850754	0.00255419	-0.00567478	0.0131535	0.00225303	0.00927969	-0.0118225	-0.00175291	-0.00822515
Estonia_CordedWare.SG	EKA1_noUDG.SG	0.00682439	0.0129429	0.0137599	0.00684512	0.00595041	-0.0227657	0.00578722	-0.0137624	0.00492333	0.00847798	-0.00507763	-0.0040065	0.00337017	-0.00138746	0.0145019	0.00159636	0.00304311	-0.00479934	0.00522594	0.00141165
Estonia_CordedWare.SG	MA973_noUDG.SG	0.00785037	0.00958021	0.00995328	0.0128197	0.0123936	-0.00674822	0.00777225	-0.017821	0.00790922	0.00262434	0.000466413	0.00227848	-0.00911601	-0.00378542	0.00193291	0.00260265	-0.00465157	0.00622746	0.0109187	0.00762061
Estonia_EarlyViking.SG	VK481_noUDG.SG	0.00967115	0.0127516	0.00973109	-0.000517961	0.00354021	-0.0219533	0.00729581	-0.0133193	0.00265099	0.00238962	0.00343338	-0.00877094	-0.00597395	-0.00791742	0.0078632	0.00679689	0.00490445	0.00672208	0.00558241	-0.0101486
Estonia_EarlyViking.SG	VK483_noUDG.SG	0.00974714	0.0125235	0.00916275	0.0010713	0.00220956	-0.0219542	0.00556379	-0.0189354	0.000780901	0.00607631	0.0011576	-0.00948069	-0.00800626	0.00068482	0.0114716	0.00826724	0.00849683	0.00104377	0.00511565	-0.000873569
Estonia_EarlyViking.SG	VK484_noUDG.SG	0.00906731	0.0115624	0.00827264	-0.000126029	0.000770423	-0.0207292	0.00487689	-0.0187946	-0.00128232	0.00386769	-0.00269439	0.000778339	-0.00930845	-5.37578e-05	0.00419111	0.00887962	0.00344535	0.00403163	0.00361499	0.000312172
Estonia_EarlyViking.SG	VK486_noUDG.SG	0.00984036	0.0127466	0.0112201	-0.00349418	0.000970128	-0.0190399	0.00575174	-0.0151685	0.000411824	0.00445508	-0.00267215	-0.0028949	-0.00817956	-0.00606064	0.00338596	0.000914604	0.00114569	-0.00249116	0.0143562	-0.00304214
Estonia_EarlyViking.SG	VK487_noUDG.SG	0.00927284	0.0120736	0.00752834	-0.000990765	0.00370274	-0.0230716	0.00576927	-0.0127135	0.00133995	0.00546145	0.00411598	0.00168865	-0.00890965	-0.00109596	0.00343578	0.00210171	0.00784697	0.00129984	0.00830399	-0.00280778
Estonia_EarlyViking.SG	VK489_noUDG.SG	0.0102179	0.0108766	0.00962	0.00157034	0.00801727	-0.0217184	0.00996662	-0.0174702	-0.00222638	0.00574642	0.000935474	-0.0068255	-0.00501981	-0.000602376	0.00354339	0.00175706	-0.0035618	0.00760592	0.0113376	0.000873104
Estonia_EarlyViking.SG	VK491_noUDG.SG	0.00910826	0.012633	0.0124943	0.00183684	0.00507657	-0.0206372	0.00513185	-0.0178221	0.00200487	0.00912262	-0.00311202	-0.00416533	-0.00944998	0.000810914	0.00392972	0.000392536	0.0029095	0.0014247	0.0116554	-0.00344533
Estonia_EarlyViking.SG	VK493_noUDG.SG	0.0104044	0.0126604	0.0108532	0.000404126	0.00277471	-0.0229955	0.00608602	-0.0152126	0.00562229	0.00140154	0.000764907	-0.00481123	-0.0057304	-0.00184473	0.00321747	0.005231	0.00239859	-0.00195043	0.0135036	-0.00770537
Estonia_EarlyViking.SG	VK496_noUDG.SG	0.0091297	0.0109415	0.00970034	0.00153027	0.0051365	-0.0196577	0.0046064	-0.0155184	-0.000848068	0.0065047	1.08792e-05	-0.00768056	-0.0109528	-0.00123184	-0.000326016	0.0100912	0.00900012	0.00719328	0.00797875	-0.00457168
Estonia_EarlyViking.SG	VK498_noUDG.SG	0.00922583	0.0124915	0.00875254	0.00385665	0.00615031	-0.0215311	0.0102922	-0.0164789	0.00118973	0.00201524	-0.00324575	-0.00484054	-0.00126822	-0.00198709	-0.000748738	0.0113924	0.00392265	-0.00240874	0.00823802	0.00343867
Estonia_EarlyViking.SG	VK506_noUDG.SG	0.00891678	0.0123142	0.0106571	0.00252983	0.00324862	-0.0200467	0.00703482	-0.0142437	0.00203679	0.00806095	0.00270612	-0.0069719	-0.0107442	-0.00690255	0.00412812	0.00622624	0.000931789	0.00899965	0.0152809	-0.00291435
Estonia_EarlyViking.SG	VK508_noUDG.SG	0.00924647	0.0138299	0.00947966	0.00312424	0.00295577	-0.0233061	0.00424898	-0.0168568	0.00246041	0.00553633	-0.00298391	-0.00395058	-0.00570053	-0.0105307	0.00584384	0.00449703	0.00367869	0.00674786	0.0126104	-0.00153657
Estonia_EarlyViking.SG	VK509_noUDG.SG	0.01016	0.0119439	0.00788291	-0.00232881	0.000288579	-0.0187588	0.00657031	-0.0125865	5.37899e-05	0.00271914	-0.00637182	-0.00059399	-0.00608822	-5.52595e-05	0.00596867	0.00147768	0.00309143	-0.00360059	0.0114056	-0.000595339
Estonia_EarlyViking.SG	VK510_noUDG.SG	0.00955505	0.0139045	0.00997519	-0.000474712	0.00297647	-0.0211435	0.00608772	-0.0174951	-0.0016161	0.0038027	0.00252029	-0.00836066	-0.00345937	-0.00245593	-0.00452716	0.00126086	-0.000781242	0.00173205	0.00444863	-0.00328757
Estonia_EarlyViking.SG	VK511_noUDG.SG	0.0089972	0.0129243	0.00836868	0.00309746	0.00493264	-0.0201716	0.00783636	-0.0127622	-0.0017223	0.00293274	0.0018323	-0.00321427	-0.0139365	-0.00279361	-0.00131553	0.000910848	-0.00676541	0.00465339	0.00448572	-0.00416717
Estonia_EarlyViking.SG	VK512_noUDG.SG	0.00938374	0.0126761	0.00974252	0.00273425	0.00210445	-0.0194034	0.00616956	-0.0154565	0.00206359	0.00119767	-0.00280917	-0.00588631	-0.00173617	0.000117184	0.0107555	0.00161399	0.00349676	0.00785283	0.0129271	-0.00973504
Estonia_EarlyViking.SG	VK549_noUDG.SG	0.0103662	0.01222	0.00861706	0.00141455	0.00218457	-0.0223846	0.00283592	-0.0167139	-0.00547845	0.00414827	0.00160043	-0.00454957	-0.00296758	-0.00606995	-0.00044472	0.0035556	0.00791818	0.00210225	0.0117451	-0.00519476
Estonia_EarlyViking.SG	VK550_noUDG.SG	0.00952138	0.0125155	0.00743866	-0.00116571	0.00242882	-0.021581	0.000999643	-0.0144545	0.00120755	0.00299876	-0.00306694	-0.00405785	-0.0059842	0.000450543	0.0033331	0.00708922	0.00613711	0.00394705	0.0077054	-0.00467577
Estonia_EarlyViking.SG	VK551_noUDG.SG	0.00955515	0.013132	0.0112922	0.00164054	0.00486719	-0.0221731	0.00692263	-0.0140521	-0.00265123	0.0103355	-0.00348302	-0.00489949	-0.00393468	-0.0038751	0.00113636	0.00310353	0.00399405	0.00196758	0.0131181	0.00155394
Estonia_EarlyViking.SG	VK552_noUDG.SG	0.00986224	0.0133448	0.00982554	0.000564156	0.00389141	-0.0233316	0.0081191	-0.0120442	-0.004205	0.00823168	-0.00691273	-0.00600675	-0.00820752	-0.00396984	-0.00199908	0.00437204	0.00839964	0.0134712	0.0115089	-0.00228619
Estonia_EarlyViking.SG	VK553_noUDG.SG	0.0102872	0.0125831	0.00946849	0.00103129	0.0056601	-0.02034	0.00576895	-0.0168922	0.00229105	0.00189794	0.00367719	-0.000834969	-0.0126116	0.000482309	0.00376377	-0.000219106	0.00835743	-0.00330363	0.0154086	-0.00207974
Estonia_EarlyViking_brother.VK490.VK483.VK485.SG	VK497_noUDG.SG	0.00970584	0.011742	0.0105866	0.00205712	0.00398686	-0.0225759	0.00704564	-0.0210019	-0.000331982	0.00435378	0.00217328	-0.00779471	-0.00847456	0.00363905	0.00658799	0.00663115	0.00638518	0.00421334	0.00771038	-0.0101358
Ethiopia_4500BP.DG	I5950.DG	-0.00755762	-0.0923136	0.0755119	-0.0108457	0.013109	-0.00185995	0.00296951	0.00229158	-0.00748876	-0.00632507	0.0190412	-0.0840665	0.0235744	-0.0158463	-0.20278	0.49596	-0.0867954	-0.0321868	-0.0116725	-0.0256245
Ethiopia_4500BP.SG	I5950.SG	-0.00751425	-0.0921957	0.0753721	-0.0110864	0.012042	-0.00217107	0.00275695	0.00338527	-0.00776113	-0.00788016	0.0200612	-0.0849076	0.0237374	-0.0171479	-0.202191	0.494438	-0.0862817	-0.0319882	-0.0103121	-0.0274632
Ethiopia_4500BP.SG	mota_noUDG.SG	-0.00732282	-0.0914911	0.0746629	-0.0111072	0.0121346	-0.00467975	0.0028594	0.00189038	-0.00945902	-0.00891087	0.0188191	-0.0872492	0.0234746	-0.0155916	-0.195975	0.487903	-0.0853024	-0.0319567	-0.00928509	-0.0227764
Even.DG	S_Even-2.DG	-0.0389438	0.00409923	-0.00719296	-0.00959194	0.00673765	-0.0153686	-0.0154613	0.0279891	0.0188964	0.00145316	0.0189623	-0.00229989	0.00629418	-0.000719441	-0.00526486	-0.00201442	-0.00391101	0.00119577	0.00604235	-0.00125009
Even.DG	S_Even-3.DG	-0.0396689	0.00298129	-0.00732797	-0.0129918	0.00214058	-0.016774	-0.00981505	0.0284041	0.0249423	0.00493341	0.0258483	-0.000468345	0.00665757	-0.00123286	-0.00427621	-0.00147106	-0.00276386	0.00107524	0.014747	-0.000352094
Finland_Saami_Modern.SG	Saami.SG	-0.00183939	0.0172262	0.00965097	0.00477089	0.00250005	-0.0280269	-0.00574956	-0.00246729	0.00225142	0.000972504	0.0078877	-0.0126595	0.00291146	0.000813398	0.0128826	0.00610661	-0.00491208	-0.0100997	0.0135457	0.00537008
Finnish.DG	S_Finnish-1.DG	0.00681025	0.0131494	0.00793299	0.00226844	0.00247219	-0.0238193	0.00298814	-0.00890057	0.000164271	0.00776555	0.00162769	-0.00334235	-0.00549728	-0.00336199	0.00142501	0.000786916	0.00146811	-0.00166218	0.00508303	0.000350062
Finnish.DG	S_Finnish-2.DG	0.00640013	0.011946	0.0096463	0.00279929	0.00278579	-0.0224465	0.00568404	-0.00685868	0.00319348	0.00223686	-0.000163169	-0.00431051	-0.000773111	-0.0022059	0.00178024	0.00673849	0.00354649	-0.00116847	0.00493033	-0.00147057
French.DG	B_French-3.DG	0.0100866	0.00968305	0.00355759	0.00316593	0.00133737	-0.0212599	0.00597609	-0.0088655	-0.00344677	0.00337023	-0.000450193	0.00197919	-0.00615205	-0.00556103	-0.0100813	-1.55452e-05	0.000447271	0.00635544	-0.000161472	-0.00893352
French.DG	HGDP00511.DG	0.0111611	0.00679268	0.00220646	-0.000699803	0.0032237	-0.0167577	0.00207504	-0.00828742	-0.00283076	0.00115684	-0.00254112	-0.00246458	-0.00168067	-0.00479311	-0.00222719	-0.00104874	-0.00386714	-0.000259837	-0.000594397	-0.00134927
French.DG	HGDP00512.DG	0.0104098	0.00472847	0.000877295	-0.00346138	0.000778548	-0.0177339	0.00412823	-0.00635446	-0.00445433	-0.00084933	-0.00204947	0.00111614	-0.0113558	0.000216157	-0.00486757	-0.00281284	0.000687089	0.000431767	-0.00710541	-0.00476075
French.DG	HGDP00513.DG	0.0103893	0.00490339	0.00160877	-0.00259388	0.00118378	-0.0176757	0.00658457	-0.00871449	-0.00213109	-8.62512e-05	0.00172877	-0.00350912	-0.00523697	0.00213712	-0.00424515	-0.00235636	0.00280176	0.00811482	-0.000342492	-0.00182163
French.DG	HGDP00514.DG	0.0101541	0.00603212	0.00168089	-0.000813113	0.00345758	-0.0205768	0.00622536	-0.00572269	0.00230204	-0.00157108	-0.00108034	-0.00176875	-0.00634218	0.00218021	0.000807974	0.000496989	-0.00108364	0.00473569	-0.00169895	-0.00388627
French.DG	HGDP00515.DG	0.0105479	0.00699755	0.00279603	-0.00261551	0.00213064	-0.0186983	0.00282215	-0.00968105	-0.000993186	0.000953986	0.000884097	0.000614158	-0.00217646	-0.00436204	-0.00266755	-0.00124855	0.00349189	0.00134407	-0.00212042	-0.000874517
French.DG	HGDP00516.DG	0.0107004	0.00421392	-0.000656414	-0.00193143	-0.00107725	-0.0177678	0.00189222	-0.0063518	-0.00212045	0.0035311	-0.00208079	0.00232541	-0.00621484	-0.000571683	-0.00080007	0.00192689	-0.000214808	0.00325586	-0.000858591	-0.00161454
French.DG	HGDP00517.DG	0.0104538	0.00527306	0.00206214	-0.00402297	0.000733194	-0.0199488	0.00133983	-0.00723496	-0.000413886	-0.0002999	-0.00350382	-0.000553837	-0.00597857	3.28636e-05	-0.000598161	0.000138203	9.34323e-05	0.00399974	-0.00254694	-0.00460313
French.DG	HGDP00518.DG	0.0104074	0.00601987	0.0019772	-0.00403274	-0.00201608	-0.0199129	0.00164226	-0.00916519	-0.00129919	0.000683549	-0.00391855	-0.00166724	-0.00461079	0.00170759	-0.000205564	-0.00235086	0.00425753	0.00464148	0.00116873	-0.00312158
French.DG	HGDP00519.DG	0.0102844	0.00798719	0.00511425	0.00181811	0.00120285	-0.0180941	0.00179075	-0.0115626	-0.00123776	0.0018583	-0.00222138	-0.00268489	-0.0072266	-0.000497406	0.00221812	-0.000215657	0.00134818	0.00318828	0.00370414	-0.00046826
French.DG	HGDP00522.DG	0.0106317	0.00561771	-0.00117371	-0.00241959	-0.000429714	-0.0187839	0.00398597	-0.00841803	0.00098683	0.00233179	-0.00404261	-0.00175647	-0.00304301	0.00270832	0.00471951	0.00404339	0.00119195	0.00782311	0.00193118	-0.00382719
French.DG	HGDP00523.DG	0.0100501	0.00864188	0.00352606	-0.00388178	0.00125305	-0.0182854	0.00430184	-0.00908189	-0.00076795	0.00544751	-0.00342173	-0.000768749	-0.00459249	0.00214989	0.00237926	0.00324809	0.00182031	0.000533543	-0.0016779	-0.000488402
French.DG	HGDP00524.DG	0.0110854	0.00485652	-0.000146717	-0.00625191	0.000509667	-0.0192138	0.0024286	-0.00717379	-0.000679986	0.00102162	5.105e-05	-0.000150805	-0.00262332	0.000557588	-0.00412762	-0.00468623	0.00277238	0.00283043	0.000956901	-0.000518436
French.DG	HGDP00525.DG	0.0105146	0.00535272	0.00172198	-0.00288482	0.000888838	-0.0191002	0.00672558	-0.0077323	-0.00168146	0.00030921	-0.00535302	-0.00435517	-0.00411419	-0.00524438	-0.000294591	-0.00304011	0.00437652	0.00270724	-0.00193878	-0.00939887
French.DG	HGDP00526.DG	0.0105628	0.00726409	0.00246418	-0.000792782	-0.000512356	-0.0197896	0.00511656	-0.0116037	-0.00274222	0.00498577	-0.000598687	-0.00299516	-0.00537728	-0.00377731	-0.00175301	3.72677e-05	0.000425939	-0.00261324	-0.00426209	-0.00160264
French.DG	HGDP00527.DG	0.0101248	0.00666148	0.00302216	-0.000186633	0.00401562	-0.0183157	0.00590264	-0.00823275	-0.00308591	0.000889619	-0.00321536	-0.00307624	-0.00469626	-0.000195949	-0.00201406	-0.00249288	0.00127035	0.00298832	-0.00250554	0.000123044
French.DG	HGDP00528.DG	0.0104196	0.00553452	0.00277554	-0.00105785	0.00256121	-0.0179741	0.00411006	-0.00975446	0.00144284	-0.00280745	-0.000168603	-0.00155579	-0.00294856	-0.000441755	0.000203454	-0.000803725	-0.000547899	0.00526329	-0.00299714	-0.000297914
French.DG	HGDP00529.DG	0.0109242	0.0057281	0.00118391	-0.00331785	-0.00111774	-0.0189398	0.00315822	-0.00804512	0.00169012	0.00382952	-0.00248741	-0.00162217	-0.00472253	0.00269717	0.00110599	5.7463e-05	0.0021291	0.000454443	-0.00541295	-0.00343647
French.DG	HGDP00531.DG	0.0115895	0.00540623	-2.5692e-05	-0.00943167	-0.000385114	-0.0197287	0.00867229	-0.00571095	-0.0031658	-0.000137144	-0.00552788	0.000223191	-0.00611411	-0.00404314	-0.000697888	-0.00257657	-0.000204501	0.00468351	-0.0028533	-0.006631
French.DG	HGDP00533.DG	0.0100688	0.00968988	0.00363906	0.00314399	0.00133262	-0.0212246	0.00594142	-0.00890701	-0.00336087	0.00331479	-0.000442588	0.00202847	-0.00619562	-0.00556397	-0.00997294	-0.000249528	0.000424512	0.00646464	-0.000508297	-0.00919293
French.DG	HGDP00534.DG	0.0107895	0.00710162	0.00264593	-0.00268979	0.000445713	-0.0199751	0.00650143	-0.00821298	0.00152569	0.0042231	0.00223654	-0.00558377	-0.00502692	-0.00207844	0.00285194	0.00145232	-0.00261851	0.000752887	-0.0025823	-0.00974048
French.DG	HGDP00535.DG	0.0102653	0.00811669	0.00353448	0.00092027	0.00307447	-0.020552	0.00363473	-0.00746399	0.000979165	-0.00109821	0.00108663	-0.00259345	-0.0074319	-0.00221275	-0.00172902	-0.00227364	0.00168706	0.00529781	-0.00322308	-0.00417382
French.DG	HGDP00536.DG	0.0109859	0.00343475	0.00057923	-0.00537027	-0.0031001	-0.0187835	0.0026856	-0.00413423	0.00014679	-0.000134085	-0.00179048	-0.00110435	-0.00647108	0.000787269	0.000585817	-0.00061575	-0.00214031	0.00229639	0.000424075	-0.000781361
French.DG	HGDP00537.DG	0.010813	0.00492327	0.000992336	-0.00308806	0.000952769	-0.0193558	0.00404914	-0.00703664	-0.00188882	0.00114423	-0.000361226	-0.00399776	-0.00381213	0.00209711	-0.00218016	-0.00109295	0.00122748	0.00242749	-0.002034	-2.12135e-05
French.DG	HGDP00538.DG	0.0107988	0.00477978	0.000442844	-0.00332287	0.00140161	-0.0193861	7.96474e-06	-0.00849999	-0.00102521	0.00311373	0.00148706	-0.00140664	-0.00482378	-0.00271781	7.99069e-05	0.00132932	0.00402883	-0.00124968	-0.00158171	-0.00787933
French.DG	HGDP00539.DG	0.0113053	0.00536303	0.00149375	-0.00454615	0.000859197	-0.0195662	0.00339569	-0.00686422	-0.00122292	-0.000912381	-0.00288665	-0.00214843	-0.00706744	-0.0009571	-0.00164952	0.00158419	0.00157626	0.00363016	-0.00308356	0.000638934
French.DG	S_French-1.DG	0.0116144	0.00468168	-0.000486167	-0.00380079	-0.000790074	-0.0184918	0.00479262	-0.00663952	-0.00061887	0.00197073	-0.00121348	-0.000132966	-0.00664624	0.00173523	-0.00201826	0.0024214	0.000155354	0.00201445	-0.00167002	-0.00257891
French.DG	S_French-2.DG	0.0105528	0.00722987	0.00242443	-0.000750966	-0.000492282	-0.0197906	0.0052481	-0.0115936	-0.00252448	0.00502293	-0.000595242	-0.00301316	-0.00528303	-0.00388112	-0.00167613	6.10289e-05	0.000476377	-0.00268956	-0.0041205	-0.00139498
Gagauz.HO	GAG-183.HO	0.00994137	0.00224365	-0.00281795	-7.31965e-05	-0.00275286	-0.0178565	-0.000374801	-0.0026189	-0.00301126	0.00124994	-0.00446021	0.000368182	-0.00164885	0.00112871	0.00258368	0.00107558	0.00141821	-0.00284451	-0.00359201	-0.00230876
Gagauz.HO	GAG-187.HO	0.00984488	0.000554637	-0.00478747	-0.00139542	-0.00301514	-0.0161468	0.00288917	-0.00444239	-0.00319756	0.000777232	-0.00729933	0.000588297	-0.000808956	0.000415373	0.0092035	-0.000678861	-0.0006878	-0.00125372	-0.000720118	-0.00693481
Gagauz.HO	GAG-188.HO	0.0102739	0.00167387	-0.00401583	-0.000427681	-0.00407021	-0.0190239	0.000237786	-0.00131428	-0.00358795	0.00614345	-0.00336741	-0.000224981	0.000515426	0.000981131	0.00594585	0.000730429	0.000977918	-0.00527305	-0.00564679	-0.00112587
Gagauz.HO	GAG-189.HO	0.00944509	0.000979192	-0.00267624	0.00176919	-0.00301972	-0.0150485	0.00122937	-0.0047905	-0.00224936	0.00109658	-0.00693591	0.000176758	-0.00069816	-0.00125658	0.00447994	0.00135454	-0.00112071	-0.00261618	-0.00396848	-0.00321751
Gagauz.HO	GAG-196.HO	0.00914496	0.00127961	-0.00461606	0.000472051	-0.0034082	-0.018934	0.000369964	-0.000144284	-0.00594868	0.00496064	-0.00375902	5.56125e-05	-0.0014058	0.00366752	0.00363419	0.00349962	0.00390003	-0.0036837	-0.00580696	0.000139334
Gagauz.HO	GAG-215.HO	0.00933954	0.000697531	-0.00412006	-7.10179e-05	-0.00537049	-0.0185157	0.00135271	-0.00130233	-0.000943344	0.000873299	-0.0047847	-0.00189506	-0.000385012	-0.00234286	0.00281621	-0.000816786	0.00136594	-0.00104789	0.00265989	-0.00273467
Gagauz.HO	GAG-220.HO	0.00937446	-0.000765505	-0.0042686	0.000977777	-0.00548198	-0.0172556	0.00279534	0.00124944	-0.00147676	0.00719026	-0.00875228	0.00136992	-0.000819652	0.000829993	0.0106145	0.00483079	0.00114472	-0.00755538	-0.00307606	-0.00693064
Gagauz.HO	GAG-221.HO	0.00917025	0.00109853	-0.00515516	0.000348742	-0.00539035	-0.0175503	0.00155256	-0.000166603	-0.00236426	0.00111015	-0.00520127	0.00230349	0.00377698	-0.0036087	0.00276339	0.00222638	-0.00180466	-0.00388129	-0.00227917	-0.00117065
Gagauz.HO	GAG-226.HO	0.0104284	-0.000843961	-0.00536377	0.000556186	-0.00336998	-0.0159347	0.00253093	-0.00432884	0.00109924	0.00101551	-0.00384579	-0.000477273	0.00471534	-0.0028364	0.00397335	-7.80498e-05	-0.00275961	-0.00188689	-0.00382177	-0.00309758
Georgian.DG	S_Georgian-1.DG	0.00867389	-0.0113037	-0.0140853	0.0161252	-0.0205166	-0.0078346	-0.00130637	0.00979898	0.00326983	0.0140993	-0.0175424	0.00997883	0.0044795	-0.0016412	0.0186484	0.0135226	0.00318827	0.00763935	-0.00310993	0.00888701
Georgian.DG	S_Georgian-2.DG	0.00988297	-0.00945129	-0.0132426	0.0166165	-0.0196324	-0.00954545	-0.000669901	0.00865615	0.00551521	0.0129304	-0.0138766	0.00136829	-0.00276009	-0.00087851	0.0115537	0.00559563	0.00025671	0.00253044	-0.000976855	-0.000197028
Georgian.HO	GEO-002.HO	0.00903677	-0.0103458	-0.0136645	0.0112953	-0.0141699	-0.00987058	-0.00113308	0.00613118	0.00056492	0.0102558	-0.014812	0.00159789	0.00073555	0.00289711	0.0097395	0.00367619	-0.00141155	0.00244163	-0.00441725	0.00278019
Georgian.HO	GEO-005.HO	0.0070232	-0.00890124	-0.0135116	0.0090715	-0.0130423	-0.00943418	-0.00378412	0.00183106	-0.000807468	0.00798182	-0.00985268	0.000874074	0.00381978	0.00231496	0.00442535	0.00450329	-0.0046975	0.00110924	-0.000513979	0.00546825
Georgian.HO	GEO-010.HO	0.00986856	-0.0108362	-0.0136168	0.0124948	-0.018543	-0.00681903	-0.0022071	0.00934359	0.00198672	0.00496533	-0.0129235	0.00359672	0.00517974	-0.00132255	0.0036872	0.0035477	-0.00249328	-0.000172255	-0.00485226	0.00806618
Georgian.HO	GEO-015.HO	0.00887436	-0.0101337	-0.0137405	0.0116098	-0.0174418	-0.00723029	-0.00239499	0.00563458	-0.00111431	0.00918807	-0.0172656	0.00272534	0.00195733	-0.00289754	0.0143106	0.00741774	-0.00475094	0.000970134	-0.00253833	0.00640584
Georgian.HO	GEO-020.HO	0.0104802	-0.0097684	-0.0146092	0.0119567	-0.0203282	-0.00991544	-0.00355011	0.0117144	0.00291658	0.0111706	-0.0135482	0.00431954	-0.00675262	-0.00143814	0.0116198	0.0087301	-0.00227965	-0.00203145	-0.00364872	0.00141238
Georgian.HO	GEO-028.HO	0.00920641	-0.00844473	-0.0136278	0.0157434	-0.0174136	-0.010201	-0.000385657	0.00401944	0.0054566	0.00614854	-0.00930202	0.00187757	0.000402617	0.0023992	0.0111517	0.00297295	-0.00253839	0.00216931	-0.00205997	0.00438656
Georgian.HO	GEO-031.HO	0.00920161	-0.00981094	-0.0152027	0.0130051	-0.019306	-0.0100864	-0.00198671	0.00437785	0.0027116	0.00686817	-0.0112846	0.00251392	0.0013246	-0.00083762	0.00899237	0.00397326	-0.00752527	0.000681499	-0.00348306	0.00789668
Georgian.HO	GEO-032.HO	0.0102732	-0.0100987	-0.0148561	0.0121636	-0.0198761	-0.0106265	-0.00427026	0.00696674	0.000778643	0.00987412	-0.00779162	0.00210048	0.00103429	0.000531632	0.00837055	0.00556147	-0.00436348	0.0050845	-0.00324411	0.00946875
Georgian.HO	GEO-039.HO	0.00918619	-0.00975949	-0.0132369	0.0176896	-0.0187015	-0.0101805	-0.0022388	0.010687	0.00231942	0.0102888	-0.0100084	0.00345533	-0.00312156	0.00269596	0.0133759	0.00389468	-0.000809144	0.00500514	-0.00507523	0.0063348
Georgian.HO	GEO-051.HO	0.00989052	-0.0106571	-0.0145661	0.0161501	-0.0182353	-0.010634	-0.00165447	0.00788235	0.00378263	0.00919246	-0.00969936	0.00381431	0.00290392	-0.001262	0.008792	0.0068835	0.000908882	0.0028652	-0.00667701	0.00587975
Georgian.HO	GEO-061.HO	0.00866417	-0.0106455	-0.013843	0.0160673	-0.0163561	-0.00977488	-0.0032823	0.00979424	0.00271527	0.00615445	-0.0130207	0.0079151	-0.00101768	0.00090146	0.00589516	0.00833875	-0.00380292	0.00256687	-0.005577	0.00887746
Georgian.HO	GEO-082.HO	0.00962323	-0.00996398	-0.0134788	0.0166938	-0.018233	-0.00853676	-0.00233488	0.00668426	0.00572348	0.0103497	-0.00856951	0.00356971	-0.000327197	-0.00128856	0.0164141	0.00780248	-0.000523788	-0.00134257	-0.000609416	0.00781727
Georgian.HO	GEO001.HO	0.00968006	-0.0110113	-0.0136283	0.0143005	-0.0175961	-0.00855454	-0.00485781	0.00708194	-0.00125505	0.00810957	-0.0144304	0.00332	0.00242644	0.00398244	0.0106692	0.0069446	-0.0029564	0.00253018	-0.0033666	0.00850802
Georgian.HO	mg22.HO	0.00932347	-0.00930903	-0.013046	0.0148824	-0.0192008	-0.00824735	-0.00169387	0.0054173	0.00101988	0.00943263	-0.0118911	0.00491098	0.000135541	0.00270681	0.00919297	0.00366167	0.00177324	0.00439497	-0.00532598	0.00920436
Georgian.HO	mg23.HO	0.00970962	-0.0092224	-0.0143152	0.0148028	-0.0205748	-0.00958319	-0.00148089	0.00471258	0.00377645	0.00963078	-0.0128218	0.00654729	0.00238713	-0.00416428	0.0160968	0.00621971	0.000318378	0.00132011	-0.00259102	0.0073551
Georgian.HO	mg27.HO	0.00863908	-0.0112989	-0.0140381	0.0160905	-0.0205954	-0.00797364	-0.00131302	0.00989792	0.00335456	0.0142459	-0.0175767	0.00993075	0.00440983	-0.00158698	0.0184322	0.0135966	0.00323517	0.00761597	-0.00301912	0.00889352
Georgian.HO	mg31.HO	0.00980734	-0.00961682	-0.0131015	0.0164611	-0.0192779	-0.00933337	-0.000792367	0.00863757	0.00590328	0.0130932	-0.013562	0.00153031	-0.00264387	-0.000971735	0.0114915	0.00543683	0.000613179	0.00266498	-0.00127095	-0.000246759
Georgian.HO	mg34.HO	0.00943166	-0.00907866	-0.0130534	0.0150015	-0.0190111	-0.00843221	-0.00400864	0.00713233	0.00236062	0.00903307	-0.0148314	0.0029979	0.00259929	0.00857623	0.0126734	0.00710065	0.0011067	-0.000653097	-0.00396603	0.00575564
Georgian.HO	mg40.HO	0.00938515	-0.00997473	-0.013354	0.0174798	-0.0192955	-0.00968302	-0.00180827	0.0093421	0.000954703	0.00856426	-0.0108182	0.00335293	-0.000986875	0.00315912	0.00792042	0.00344552	0.0038643	-0.00172139	-0.00521276	0.00486656
Georgian.HO	mg43.HO	0.00892613	-0.00998716	-0.0128281	0.0160906	-0.0163781	-0.0093202	-0.00201063	0.00560167	0.0026826	0.00979661	-0.009536	0.00193126	-0.00280223	-0.000307359	0.0108944	0.00536352	-0.00395287	0.000191549	0.000526231	0.00956101
Georgian.HO	mg47.HO	0.00906323	-0.00968818	-0.0142988	0.0155188	-0.0210288	-0.0100469	-0.000624092	0.00682709	0.00349984	0.0108146	-0.0142508	0.00811638	-0.00152225	0.00121239	0.0115131	0.00253077	-0.00142679	0.00187546	-0.00439314	0.0018469
Georgian.HO	mg49.HO	0.00969221	-0.0103315	-0.0136889	0.0173118	-0.017763	-0.00853513	-0.000941176	0.0105381	0.00488762	0.00775915	-0.011654	0.00629492	0.000632594	0.00209298	0.0111921	0.00772606	0.00159386	0.000703831	-0.00460186	0.00768075
Georgian.HO	mg62.HO	0.00979862	-0.0102132	-0.0147236	0.0174801	-0.0162602	-0.00918119	-0.00623202	0.00848655	0.00278397	0.010506	-0.0140306	0.00800222	0.00255654	0.00178944	0.0127329	0.00242545	0.00133681	0.000909428	-0.00306392	0.0077167
Georgian.WGA.HO	GEO013.HO	0.00932047	-0.00979813	-0.0137436	0.013939	-0.0166588	-0.00868849	-6.91632e-05	0.00477419	0.00268693	0.00912449	-0.0111192	0.00474242	0.00500038	0.00524139	0.0105918	0.00561029	-0.00413265	0.00410967	-0.00342766	0.00644407
Georgian.WGA.HO	GEO014.HO	0.00847555	-0.0103187	-0.0121696	0.0164377	-0.0213745	-0.00651677	-0.000816182	0.00730706	0.00327852	0.00822182	-0.00866765	0.0037257	-0.00127759	0.000387804	0.012298	0.00492132	-0.000412404	0.000489008	-0.00409837	0.00427737
Germany_AltInden_Saxon_EMedieval	IND002.A_noUDG	0.0100312	0.00845249	0.00421437	-0.00106709	0.0125894	0.00272506	0.00181722	-0.0109331	0.00488046	-0.000519336	0.00650974	-0.00677202	-0.00375646	0.00293233	-0.000868229	-0.00140279	0.00997471	-0.00259224	0.00564132	-0.00884891
Germany_AltInden_Saxon_EMedieval	IND003.A_noUDG	0.0101935	0.00182656	-0.00054136	-0.00403935	0.00871516	0.00913346	0.0040542	-0.0121686	0.0017805	0.00416777	0.00374538	-0.0182839	-0.00439438	0.00301715	0.00404979	-0.00517013	0.00358438	0.00417209	0.0106551	-0.00517843
Germany_AltInden_Saxon_EMedieval	IND005.A_noUDG	0.01033	0.00467723	0.00150442	-0.00314738	0.00986031	0.00612592	-0.00323001	-0.0110318	0.00462577	0.000332498	0.00544085	-0.0111923	-0.00573853	-0.000836674	0.00625534	-0.00531509	0.00811044	0.00677261	0.0147957	-0.00594749
Germany_AltInden_Saxon_EMedieval	IND007.A_noUDG	0.0113862	0.00838138	0.00363768	-0.00169267	0.0126832	0.00308388	0.00477161	-0.0120742	0.00620113	0.0037309	0.0055557	-0.00724331	-0.00354351	-0.00407224	-0.00503127	0.00476983	0.00557655	0.00700604	0.00235123	-0.00471787
Germany_AltInden_Saxon_EMedieval	IND010.A_noUDG	0.00798804	0.00382075	0.00102401	0.00380734	0.0119389	0.0126094	-0.00457956	-0.00841003	0.00494619	-0.00234886	0.000581776	-0.00778024	-0.00121417	-0.00101204	0.00617834	0.00202593	-0.00163574	0.00395594	0.0127163	-0.00538969
Germany_AltInden_Saxon_EMedieval	IND012.A_noUDG	0.0111984	0.00267931	-0.00198872	-0.00552152	0.00800576	0.00585245	0.00625957	-0.00986511	0.0070799	0.00192949	0.00340986	-0.010238	-0.0038431	-0.00227337	-0.00298984	0.00379954	0.0024392	0.00215148	-0.00195363	-0.0101407
Germany_AltInden_Saxon_EMedieval	IND013.A_noUDG	0.0103772	0.0101375	0.00739651	0.00219686	0.00988076	0.00268165	0.00102356	-0.0122941	0.00891148	0.00744955	0.00895192	-0.00779168	-0.0101228	-0.0022619	0.00535301	-0.00871902	0.0140087	0.00785385	0.00831085	-0.00171975
Germany_AltInden_Saxon_EMedieval	IND014.A_noUDG	0.0099505	0.00283728	-0.00118219	-0.000150989	0.0106262	0.00506236	0.000105687	-0.0140909	0.00132596	-0.0039091	0.00388025	-0.00477485	-0.00433716	-0.0097162	-0.00333448	-0.00234743	0.00478823	0.00408952	0.0110602	-0.00335987
Germany_AltInden_Saxon_EMedieval	IND017.A_noUDG	0.0103687	0.00531081	0.000825816	-0.0028167	0.00872432	0.00106514	0.00236109	-0.0130594	0.000731363	0.00342398	-0.000721518	-0.0100598	-0.00273837	-0.00066729	-0.00113442	-0.00831734	0.0045202	-5.26221e-05	0.00349941	0.00568134
Germany_BellBeaker	I0108	0.00990432	0.0100464	0.0050761	-0.00441965	0.00953167	0.000551036	0.00253841	-0.00809398	0.00216687	-0.00264819	0.00944651	-0.00525588	-0.00544368	-0.0012172	0.000401672	-0.00470253	-0.00479331	0.00273934	0.010426	0.00136372
Germany_BellBeaker	I0112	0.00941535	0.0113826	0.00902258	0.00244245	0.00665314	-0.00199219	0.00323982	-0.00855677	0.0045288	0.00377371	0.00631992	-0.00203546	-0.00589733	-0.00632356	-0.000790319	-0.00101119	-0.00177253	0.0111118	0.00212447	-0.00310222
Germany_BellBeaker	I1549	0.00976675	0.0111869	0.0102714	0.00419206	0.0178644	0.0145873	0.000472447	-0.0133018	0.010218	0.0062421	0.0119609	-0.00616947	-0.00361626	-0.00471124	-0.00669395	-0.00495598	-0.0070224	0.00116726	0.0023919	0.000116667
Germany_BellBeaker	I3601	0.0089564	0.00826744	0.00773914	0.00648279	0.0179048	0.0253542	0.00490076	-0.0131482	0.0129552	0.00928073	0.0179828	-0.00247106	0.00302967	-0.00829791	-0.00267477	-0.00212785	0.00476521	0.019436	-0.00143567	-0.00860033
Germany_BellBeaker	I5525	0.0107835	0.0109738	0.0099195	-0.00132664	0.00916494	0.0118565	0.00186701	-0.00598112	0.00751399	0.00485263	0.00991614	-0.00161363	-0.00347723	-0.000891102	-0.0110136	-0.00164998	-0.00098292	0.00779786	-0.00143712	0.00571716
Germany_BellBeaker	I5833	0.010191	0.00745552	0.00700547	-0.00145098	0.0196184	0.023962	-0.0029939	-0.0122512	0.0148174	0.011648	0.0178598	-0.0041461	-0.00589236	0.000283627	0.00303164	0.00385863	0.011039	0.0154656	-0.00527916	-0.00438668
Germany_BellBeaker	I6590	0.0108134	0.00892035	0.00767049	-0.00180238	0.0186204	0.0223256	0.00194008	-0.0091782	0.0060014	0.00600663	0.0155608	-0.0125692	-0.00100404	0.00272282	0.00277043	0.000370004	0.00339002	0.0132439	-0.00499687	-0.00270076
Germany_BellBeaker	I6591	0.0104808	0.00546542	0.00250477	-0.00320495	0.0184851	0.0202458	0.0016629	-0.00186173	0.00885821	0.00174691	0.0212776	-0.00423368	-0.00808081	0.0016277	-0.00819345	-0.00228233	-0.00121806	0.00161362	0.000327454	-0.00261813
Germany_CordedWare	I0103	0.00785756	0.0129538	0.0121646	0.01823	0.0161176	0.00465159	-0.00227236	-0.00965569	0.00899405	-0.00178453	0.00488675	-0.00112976	0.0063071	-0.00528364	-0.00345278	0.00145542	-0.0107609	0.00965829	0.0133132	-0.00150709
Germany_CordedWare	I0104	0.00831746	0.0115766	0.00947163	0.0215375	0.0140288	0.000109456	0.00191504	-0.0137897	0.00501066	-5.27591e-05	0.00841939	-0.00868891	0.00726627	-0.0032971	0.00303548	0.000410342	-0.0124531	0.00479762	0.00950164	0.00395454
Germany_Drantum_Saxon_Medieval	DRU001.A_noUDG	0.00972608	0.00869662	0.00717361	-0.000811722	0.0110668	0.00544092	0.0056799	-0.012316	0.00249056	0.00333337	0.00849506	-0.0144641	-0.00574267	0.000195834	0.00210466	-0.000181615	-0.00216265	0.00493984	0.0109681	-0.00337919
Germany_Drantum_Saxon_Medieval	DRU003.A_noUDG	0.00984049	0.00947538	0.00786641	0.00117468	0.00913524	0.00848157	0.00288292	-0.0148615	0.00679507	0.00598842	0.00621372	-0.0103086	-0.017087	-0.00556603	0.00521658	-0.00174473	0.00113123	-0.000971155	0.013189	-0.00875775
Germany_Drantum_Saxon_Medieval	DRU006.A_noUDG	0.00928873	0.00885428	0.00871535	0.000480597	0.010757	0.00106395	0.00940777	-0.0142152	0.00643509	0.00296314	0.00671795	-0.0106583	-0.00926324	-0.00984871	0.00495133	-0.00176955	0.00212966	0.00119047	0.014227	-0.00217403
Germany_Drantum_Saxon_Medieval	DRU013.A_noUDG	0.00968285	0.00858222	0.00734396	-0.000146556	0.00846238	0.00504117	0.00547084	-0.0126514	0.00774136	0.00163581	0.00873558	-0.0127627	-0.00724288	8.66208e-05	0.0065159	-0.00312401	0.00123947	0.00211027	0.00664216	-0.00874547
Germany_Drantum_Saxon_Medieval	DRU015.A_noUDG	0.00941439	0.0076536	0.00800531	-0.000673883	0.010681	0.00782325	0.00236929	-0.0150342	-0.00164452	0.00663965	0.0111393	-0.0121416	-0.00180023	-0.00145476	0.00418466	0.00316325	-0.000759655	0.000823792	0.0117609	0.00372693
Germany_Drantum_Saxon_Medieval	DRU016.A_noUDG	0.00926747	0.0095777	0.00713761	-0.00103274	0.0102111	0.00412394	-0.00128702	-0.0170517	0.00368143	0.0053115	0.0102198	-0.00683765	-0.00827015	0.00206054	0.00623819	0.00193896	0.00974105	0.00204539	0.0159074	0.00490502
Germany_Drantum_Saxon_Medieval	DRU017.A_noUDG	0.00946072	0.00786563	0.00673271	-0.000339637	0.00887395	0.00218928	0.00440424	-0.011948	0.00369645	0.00850326	0.00966404	-0.0115306	-0.00508915	-0.00237765	0.00856068	-0.000693202	0.00708024	0.0095265	0.0121746	-0.00408297
Germany_Drantum_Saxon_Medieval	DRU018.A_noUDG	0.00972864	0.00808688	0.00617952	-0.00107987	0.00650147	0.00324249	0.00294074	-0.0158226	0.00784364	0.00304255	0.00591363	-0.0125531	-0.00585846	0.000575933	0.00762954	0.0032065	-0.00366671	0.00439875	0.00152549	-0.000249927
Germany_Dunum_Saxon_Medieval	DUN007.A_noUDG	0.00987385	0.0112015	0.00976191	0.000729574	0.0116228	0.00423094	0.00105652	-0.0199931	0.00512672	0.00662753	0.0110208	-0.0102025	-0.00445573	-0.00204481	0.00199306	0.00532766	0.00488246	0.00122814	0.0125325	-0.00251365
Germany_Dunum_Saxon_Medieval	DUN011.A_noUDG	0.0105097	0.00829248	0.00736629	0.000528124	0.012303	0.00540047	9.42372e-05	-0.0147701	0.00487659	0.00923344	0.00755302	-0.0132804	-0.00854532	-0.00479285	0.0041868	0.00226737	0.00424157	0.00517014	0.0128423	-0.00640477
Germany_EarlyMedieval.SG	Alh1_noUDG.SG	0.00981905	0.0101178	0.00773683	0.00138632	0.00164294	-0.0199591	0.00775329	-0.0093239	-0.00282246	0.000353107	-0.00291921	-0.00600997	-0.00655309	0.00512979	0.00105652	0.00275324	-0.00826711	0.00114504	0.00831931	-0.00315038
Germany_EarlyMedieval.SG	Alh10_noUDG.SG	0.00980463	0.0112219	0.00703056	0.00182548	0.0046726	-0.0203175	0.00744891	-0.0124801	-0.00240384	0.00627038	0.002206	-0.00455266	-0.00712283	-0.00756929	0.0115056	0.00876806	-0.00165219	0.0148495	0.00940716	0.00337542
Germany_EBA_Unetice	I0047	0.0103257	0.0106368	0.007217	0.00355057	0.0129656	0.00433784	0.00178716	-0.00767133	0.00128672	0.00402608	0.00612883	-0.00127316	-0.00220348	-0.000509896	-0.00668354	-0.00217283	-0.00196919	0.00142737	0.00266222	0.0017647
Germany_EBA_Unetice	I0116	0.00888406	0.0116429	0.0080127	0.00243777	0.012008	0.00567076	0.00386476	-0.00813862	0.00436586	0.00281717	0.0108449	-0.00260568	-0.0022932	-0.00290646	0.00174072	0.00164876	-0.00570117	0.0122807	0.00965346	-0.00080451
Germany_EBA_Unetice	I0117	0.0102837	0.0117971	0.0074081	0.00392256	0.0110716	0.00238672	0.00204267	-0.00764682	0.00413189	0.00703649	0.00557383	-0.00669826	-0.000294497	0.000256314	0.00159817	-0.000191324	0.00106284	-0.00153539	0.00871565	0.00287029
Germany_EBA_Unetice	I0164	0.00875977	0.011759	0.00831987	0.00758509	0.0100448	0.00126822	0.00249407	-0.0120529	0.00530197	0.000273095	0.00790156	-0.00372251	-0.00441669	0.000233551	0.00660517	0.00329876	-0.00268598	-0.00158556	0.00768156	0.00239369
Germany_EMedieval_Alemanic_SEurope	NIEcap3b	0.0106293	0.000564734	-0.00629205	-0.00219032	0.010092	0.00898449	0.00170743	-0.0107698	0.00809932	0.0119362	0.00699722	0.00602795	0.00160464	0.00297905	-0.00308289	-0.00192749	0.0108662	0.00338531	-0.00333365	-0.00542144
Germany_EN_LBK	I0018	0.0151027	-0.00721474	-0.0200524	-0.0328518	0.019602	0.0105524	-0.00387715	0.00332182	-0.0119411	-0.0189075	0.00581761	0.0105309	-0.00029379	0.0141643	-0.0104859	-0.00877183	-0.00278792	-0.00429312	-0.0042796	-0.000435725
Germany_EN_LBK	I0025	0.0147138	-0.0057911	-0.0169227	-0.0328457	0.0133779	0.00960753	-0.00320573	0.0052924	-0.00978859	-0.0139632	0.00306332	0.0078644	0.00227495	0.00141475	-0.00731332	-0.00392962	-0.00479566	-0.0101515	0.00418528	0.00314603
Germany_EN_LBK	I0026	0.0148182	-0.00798244	-0.0204804	-0.0340566	0.0185813	0.00944776	-0.000191445	0.00536292	-0.0130093	-0.0186423	0.00508636	0.00474474	0.00210737	0.000698197	-0.00482701	-0.00850241	-0.0159956	-0.00123346	-0.000995187	-5.2595e-05
Germany_EN_LBK	I0046	0.0153231	-0.00572607	-0.0196278	-0.0327945	0.0178118	0.00480174	0.000834658	-0.00116713	-0.0184603	-0.0188797	0.00418739	0.0145384	0.00432932	0.00648466	-0.0101068	-0.00107956	-0.0105481	-0.00117801	0.00331011	-0.000423727
Germany_EN_LBK	I0054	0.0146026	-0.00631497	-0.018637	-0.0317848	0.0148982	0.00269988	6.52158e-05	-0.00105625	-0.0102264	-0.0170583	0.00355234	0.0106141	0.00479351	0.0109079	-0.00730219	-0.000521085	-0.00389099	-0.0101745	0.00304633	-0.00694706
Germany_EN_LBK	I0100	0.0150889	-0.00569279	-0.0193285	-0.0337101	0.0189935	0.00524569	0.00091387	0.000344415	-0.0100523	-0.0136155	0.00542636	0.00770613	-0.00246679	0.00880771	-0.00767516	-0.00434569	0.00185797	-0.00198489	0.012007	0.00108338
Germany_EN_LBK_Stuttgart.DG	Stuttgart.DG	0.0148227	-0.00773753	-0.019555	-0.0307039	0.0109091	-0.0111142	-0.000936938	0.00365989	-0.0166387	-0.0207154	0.000729545	0.0115007	0.00136307	0.0102514	-0.00780972	-0.00630311	-0.00559845	-0.00489862	-0.00351488	0.00191941
Germany_Mesolithic	BDB001	0.0101349	0.0439335	0.0622135	-0.041613	-0.0607074	0.0320878	-0.00333358	0.0294019	0.0087134	0.0143057	-0.00568573	0.00705341	-0.0326557	-0.00882909	0.00408351	0.00571956	0.00580239	0.0100661	-0.000437861	0.00394017
Germany_Schleswig_Saxon_LMedieval	SWG001.A	0.010741	0.00879224	0.00641598	-0.000413714	0.00780897	-0.00425593	0.00193173	-0.0135158	0.00246399	0.00881262	0.00831664	-0.00718105	-0.0116879	-0.00317397	-0.00518144	0.00121734	0.00379321	0.00464631	0.00951521	-0.0105238
Germany_Schleswig_Saxon_LMedieval	SWG002.A	0.0100251	0.0102107	0.00593224	0.000431466	0.00839827	-0.013794	0.00359547	-0.0109054	0.00243979	0.00394566	0.00178535	-0.00470057	-0.00429611	-4.88376e-05	-0.000930831	-0.00217951	0.00370453	0.0136081	0.00148515	0.000825698
Germany_Schleswig_Saxon_LMedieval	SWG004.A	0.00987767	0.0114276	0.00759693	0.00230643	0.0102358	-0.00437861	0.00750291	-0.0169561	0.00864175	0.0118657	0.00382132	-0.00696889	-0.00885048	-0.00566963	0.00216369	-0.00167763	0.0070858	0.0119432	0.00296938	-0.00398452
Germany_Schleswig_Saxon_LMedieval	SWG005.A	0.0096308	0.00992164	0.00730349	0.0030199	0.0101107	-0.00242554	0.00976545	-0.0164491	0.00631575	0.0120797	0.0110858	-0.00419879	-0.0153166	-0.00466458	-0.00384093	-0.00663477	0.00646546	-0.00179961	0.00688514	0.00170306
Germany_Schleswig_Saxon_LMedieval	SWG006.A_noUDG	0.0100519	0.00623813	0.00235062	0.00196973	0.00846928	-0.00799476	0.00619808	-0.0091771	0.00477816	0.0102774	0.00577553	-0.0107839	-0.00916929	-0.00715112	-0.000580275	0.00347512	0.00832055	0.00264626	-0.00123268	-0.00686811
Germany_Schleswig_Saxon_LMedieval	SWG007.A_noUDG	0.0102183	0.00604077	0.0047971	0.00122712	0.00885515	-0.00221177	0.00926926	-0.0154763	0.00508252	0.00657159	0.000129744	-0.00277386	-0.0105594	0.00226935	-0.00234862	-0.000408257	0.00498222	0.00272122	0.00574668	-0.000845065
Germany_Schleswig_Saxon_LMedieval	SWG008.A_noUDG	0.0105792	0.0107526	0.007359	0.00285411	0.00717676	-0.00480176	0.00589443	-0.0120307	0.0040819	0.00735135	0.00183093	-0.00501222	-0.00688713	-0.00506061	-0.00168209	0.00411387	0.00635108	0.00569434	-2.58735e-05	-0.00286923
Germany_Schleswig_Saxon_LMedieval	SWG012.A	0.00999526	0.00634093	0.00303212	0.000316503	0.0100219	-0.00466479	0.00291181	-0.0101373	0.00703538	0.00321635	0.00269891	-0.0047638	-0.00661457	-0.00304445	-0.00454509	0.00280802	0.0114558	0.00877958	0.00535048	-0.00278691
Germany_Schleswig_Saxon_LMedieval	SWG013.A	0.0102076	0.0122244	0.00721818	0.00277769	0.00969596	-0.00553925	0.0048569	-0.0179283	0.00516321	0.00710629	-0.000381269	-0.00976665	-0.00484219	-0.000103569	-0.000587139	-3.18667e-05	0.0124587	0.00563633	0.00435056	-0.00352955
Greece_BA_Mycenaean	I13514	0.0127027	-0.00625518	-0.0153604	-0.0112067	0.0149605	0.00915304	-0.00275597	0.00410804	-0.0015293	-0.00505381	0.00991405	0.00484488	0.00454925	0.00597703	-0.0025791	0.000132613	0.0020892	-0.00480918	-0.0097923	0.00146805
Greece_BA_Mycenaean	I13518	0.012439	-0.00546338	-0.0155162	-0.0116927	0.0115746	0.0139516	-0.00147512	7.10125e-05	-0.000231004	-0.00338369	0.00970398	0.00113326	0.00563307	-0.000658408	0.00602887	-0.000387074	-0.00376224	0.000187923	-0.00736298	-0.00278639
Greece_Koufonisi_Cycladic_EBA.SG	Kou01.SG	0.0139236	-0.0112908	-0.0210031	-0.017278	-8.31141e-05	-0.011645	0.00157243	0.00316836	-0.0168793	-0.0145882	-0.00550431	0.000813325	0.000857585	0.008102	0.00538774	-0.00276087	-0.0134395	-0.00347979	0.00107142	0.0019827
Greece_Koufonisi_Cycladic_EBA.SG	Kou03.SG	0.012336	-0.00950655	-0.0184687	-0.00896935	0.0020513	-0.00977057	-0.00185643	0.00810189	-0.0123427	-0.0112503	-0.0121405	0.0103827	0.00808645	-0.00244435	0.00333927	-0.00482019	-0.0130964	-0.00747636	-0.00350944	0.0121386
Greece_LN_2.SG	Klei10_noUDG.SG	0.0144355	-0.0100883	-0.0242437	-0.0262359	0.0097391	-0.0107435	0.00263421	0.00220007	-0.0178513	-0.0163037	-0.00180175	0.0130786	0.00189043	0.00948582	-0.00909454	0.000914509	-0.00954054	-0.00508164	-0.00113134	0.00315814
Greece_LN_2.SG	Pal7_noUDG.SG	0.0136214	-0.00942941	-0.0205932	-0.0285475	0.00915975	-0.0116566	0.00224263	0.00245583	-0.024044	-0.019996	-0.00749859	0.00863374	0.000793626	0.00548921	-0.00357045	0.000257268	-0.0069213	-0.00209717	0.00865978	0.00393293
Greece_Logkas_MBA.SG	Log02.SG	0.0118329	-0.00124759	-0.00853213	-0.00576573	0.00476563	-0.0125066	0.00475604	0.00105559	-0.00953345	-0.00830468	-0.0040793	0.005685	0.00870766	-0.00445415	0.00652047	0.00105896	-0.00786353	-0.00787881	0.00318254	0.00718657
Greece_Logkas_MBA.SG	Log04.SG	0.0105569	0.00055573	-0.00553854	0.00163086	0.0125486	-0.0136349	0.00519238	-0.00446413	-0.00522436	-0.0107774	-0.00510394	0.00468753	0.00323509	0.0067387	-0.00366077	0.00106579	-0.00439063	0.0043731	-0.000773912	0.00864254
Greece_Manika_Helladic_EBA.SG	Mik15.SG	0.013291	-0.0101282	-0.0202677	-0.0205003	0.00709212	-0.0137508	-0.0013366	0.00315393	-0.015852	-0.013708	-0.0121696	0.00520171	-0.00504543	0.00495723	-0.00786462	-0.00444195	-0.0127381	-0.00410611	0.0132382	0.00389956
Greece_Minoan_Kephala_Petras.SG	Pta08.SG	0.0132266	-0.0117311	-0.0220311	-0.0181598	0.00362155	-0.0127986	-0.00624449	0.00186337	-0.0135144	-0.0118139	-0.0138118	0.00375306	0.00751348	0.00436077	-0.0029787	-0.00262393	-0.00985215	-0.00276726	0.00760584	0.00702668
Greece_Minoan_Lassithi	I0070	0.0134448	-0.0109498	-0.0241142	-0.017522	0.0102468	0.0113627	6.41326e-05	0.00234388	-0.00447117	-0.00458692	0.00173668	0.00566177	-0.00142746	0.00926777	-0.00351898	0.00164044	-0.00559245	-0.0045736	-0.00973111	0.0045757
Greece_Minoan_Lassithi	I0071	0.0133936	-0.0111756	-0.0215218	-0.0166075	0.00959373	0.00453591	0.00377922	0.00260583	-0.00603941	-0.0104101	-6.34284e-05	0.00435173	0.00260812	0.00851465	-0.00159334	-0.00527884	-0.00666792	0.000805021	-0.00526511	0.00459921
Greece_Minoan_Lassithi	I0073	0.0134826	-0.0108299	-0.0225649	-0.0208919	0.0109362	0.0152231	-0.0020087	0.00285721	-0.0029348	-0.00868619	0.000275384	0.00797078	0.0057649	0.00632226	-0.00209284	-0.00833807	-0.00222842	-0.00634348	-0.00650815	0.00346279
Greece_N	I5427	0.0150197	-0.010937	-0.0233958	-0.0322625	0.0209355	0.0187275	-0.00315324	0.0041614	-0.0069286	-0.0170439	0.00182605	0.00900254	0.00843782	0.00538	0.000136772	-0.0032778	-0.00825479	-0.00897613	-0.00072264	0.00313035
Greece_NeaNikomedeia_EN.SG	Nea2.SG	0.0151621	-0.0106961	-0.0236698	-0.0311602	0.0139279	-0.0125866	-0.00155666	-0.00155856	-0.0186343	-0.0198035	0.000808696	0.0115626	0.00654461	0.000834835	-0.00864143	-0.00643943	-0.00946968	-0.00750612	-0.00634467	0.00174525
Greece_NeaNikomedeia_EN.SG	Nea3.SG	0.0148141	-0.0102555	-0.022887	-0.0290132	0.0104815	-0.0102866	0.000533806	0.0010566	-0.0191746	-0.0205615	-0.00283155	0.0115187	0.00680216	0.00822854	-0.0120187	-0.000581171	-0.00747274	-0.0101332	0.00306688	0.000432049
Greece_Peloponnese_N	I3708	0.0141997	-0.0104474	-0.0235622	-0.0256223	0.0145936	0.0118297	-0.00245461	0.00380461	-0.00824409	-0.0141016	0.00434125	0.0102929	0.00470474	0.00282975	-0.0109439	-0.00658969	-0.00638184	-0.00712096	-0.00519807	-0.00369889
Greece_Peloponnese_N	I3709	0.0145551	-0.00976832	-0.0219575	-0.0235227	0.0162917	0.00885585	0.00269163	0.00753539	-0.00964354	-0.0053192	0.00543471	0.0116317	0.00821181	-0.00565323	-0.00111385	0.00242395	-0.00428816	-0.000230214	-0.00371124	0.00322211
Greece_Peloponnese_N	I3920	0.01346	-0.0102245	-0.0205528	-0.0165991	0.0108121	0.0157262	-0.00186252	0.00889174	-0.0047158	-0.0100759	-0.0010006	0.00826162	0.00113476	0.00794693	-0.00107555	-0.00201681	-0.00981895	-0.00683847	-0.00616976	0.0038242
Greece_Peloponnese_N_noUDG	I2937_noUDG	0.0146749	-0.0104618	-0.022046	-0.0297357	0.0248789	0.0230932	-0.000352438	0.00462916	0.00154294	-0.00512012	0.0122658	0.00300846	0.00531568	0.00421233	-0.00497818	0.00577335	-0.00460034	-0.00893091	-0.000745238	0.00479247
Greece_Roman	I7833	0.0109878	-0.00927722	-0.0142659	-0.00254163	-0.00198613	0.0129505	-0.00514694	0.00715917	0.0011456	-0.00186349	-0.00120676	-0.00547394	0.00804243	-0.00533065	0.0143633	-0.0011387	-0.00887929	-0.00205493	0.000391223	0.00778066
Greek.HO	GREEKGRALPOP3.HO	0.0104321	-0.000338668	-0.00661431	-0.00552335	-0.0030632	-0.015957	0.00122349	-0.000101153	-0.00571444	0.000750377	-0.00610848	-9.36045e-05	0.00261688	0.00349269	0.00795178	0.00376225	-0.000383149	-0.00836588	-0.00532085	-0.00216712
Greek.HO	GREEKGRALPOP4.HO	0.0111766	-0.00214824	-0.00880986	-0.00160665	-0.00274152	-0.014762	0.00299132	0.00191633	-0.00280372	-0.000519286	-0.00811342	-5.38529e-05	0.0015939	-0.003289	0.00562756	0.000303984	-0.00112154	-0.00561218	-0.00147676	-0.00103439
Greek.HO	GREEKGRALPOP5.HO	0.0104124	-0.00217824	-0.00692413	-0.00179108	-0.0040608	-0.0179335	0.00379643	-0.00168905	-0.00565548	0.003942	-0.00380805	-0.000297802	0.0017189	-0.00198566	0.0022223	-6.18485e-05	-0.000941776	-0.00157167	-0.00302095	-0.00132437
Greek.HO	GREEKGRALPOP8.HO	0.0108727	-0.000503261	-0.00527427	-0.00160242	-0.00204561	-0.014449	0.00119393	-0.000884671	-0.000502045	0.00202802	-0.00955116	0.000827281	0.00333957	0.00120803	0.00604334	0.00179476	0.00500657	-0.00182333	-0.00305059	-0.00221285
Greek.HO	GREEKGRALPOP9.HO	0.0104746	-0.00117852	-0.00643969	-0.00399925	-0.00574508	-0.0173497	0.00018225	-0.00142931	-0.00431572	-0.00142365	-0.00518822	-0.000299924	-0.000592118	-0.00194447	0.00615669	0.00136203	0.000324323	-0.00453763	-0.0025728	0.00358248
Greek.HO	GREEKGRALPOP10.HO	0.00975449	-0.00281058	-0.00724733	-0.000953408	-0.00327206	-0.0178074	0.00240414	0.000590032	-0.00321795	0.000619984	-0.00329576	-0.00189894	-0.0010028	0.00564937	0.00394938	0.000308422	-0.00127252	-0.00352206	-0.00542767	-0.00198908
Greek.HO	GREEKGRALPOP11.HO	0.0110027	-0.000740783	-0.00572828	-0.001023	-0.00287626	-0.0152583	0.00373896	-0.00156208	-0.00217715	0.000736691	-0.0047869	-0.000231559	0.000795058	0.00253269	0.00651069	0.00342559	-0.000446954	0.00240435	-0.00514128	-0.00108202
Greek.HO	GREEKGRALPOP12.HO	0.00984548	-0.00100232	-0.00749538	-0.00074389	-0.00508421	-0.0152917	0.00191202	0.00387284	-0.00343207	0.00130447	-0.00575935	-0.00204309	-0.00154792	-1.63757e-05	0.00803067	7.11947e-06	0.00299534	-0.00635378	-0.00185328	-0.000700511
Greek.HO	GREEKGRALPOP13.HO	0.0106125	-0.00288616	-0.00653627	-0.00170896	-0.00296293	-0.0165996	-0.000261761	-0.00154626	-0.00380549	0.0025529	-0.00551054	-9.74115e-05	-0.00219483	-0.00227728	0.00231193	0.00305446	0.000882904	-0.00169908	-0.00180759	-0.00200296
Greek.HO	GREEKGRALPOP14.HO	0.0107877	-0.00163804	-0.00695939	-0.00223333	-0.00319521	-0.0161369	0.00315325	0.00174075	-0.00204792	0.00274951	-0.0104608	-0.000924103	-0.000294676	0.00348092	0.00389661	0.000252807	0.000416172	-0.0021835	-0.00579307	0.00171593
Greek.HO	GREEKGRALPOP15.HO	0.0104787	-0.00152405	-0.00576408	-0.00128554	-0.00218143	-0.0165842	0.00427056	-0.00242419	-0.00362835	-0.000245022	-0.00411399	-0.00048832	-0.00256533	0.00247047	0.00244708	-0.00240978	0.00183988	-0.000494787	-0.00447476	0.00153152
Greek.HO	GREEKGRALPOP16.HO	0.0106817	-0.00314795	-0.00683238	-0.00234253	-0.000255437	-0.0165111	-0.000264606	0.00108275	-0.0016292	-0.00284054	-0.00343405	0.00134574	0.00315797	-0.00472025	0.00624132	0.00207442	0.00439267	-0.00797158	-0.00624657	-0.000313568
Greek.HO	GREEKGRALPOP17.HO	0.0107452	-0.00121008	-0.00446612	-0.00125261	-0.00228706	-0.0175482	0.00338564	-0.00099991	-0.00553808	0.00279491	-0.00821569	-0.000644961	0.00521006	0.00246362	0.00585195	-0.000306074	0.000673721	-0.00668854	-0.00235405	-0.000381442
Greek.HO	GREEKGRALPOP18.HO	0.0111724	-0.00132619	-0.00568049	-0.00272024	-0.00218257	-0.016144	0.00112198	0.00146232	-0.00364343	0.000635296	-0.00475425	0.0019384	0.00101098	0.00104869	0.00304284	-0.00295739	-0.000194869	-0.00668645	-0.00693875	-0.00237323
Greek.HO	NA17372.HO	0.0103657	-0.00348885	-0.00616017	-0.0013482	-0.00631847	-0.0154394	-0.00106371	0.00243379	-0.00270669	0.000117753	-0.00533005	-0.00242265	-0.00173632	-0.000494481	0.00422219	0.00206779	0.00365288	0.00110232	-0.00174427	-0.0032869
Greek.HO	NA17373.HO	0.0116106	-0.000538947	-0.00687415	-0.00299246	-0.00435956	-0.0168549	0.0016812	-0.000758648	-0.00820278	4.7387e-05	-0.00906091	-0.000260895	-0.00345944	-0.00117966	0.0014197	0.00335772	-0.000423953	-0.00348528	-0.00496115	-0.00195214
Greek.HO	NA17374.HO	0.0110467	-0.0100118	-0.0167511	0.00759402	-0.0177518	-0.0108483	-0.00259795	0.00634707	-0.00176993	0.00368996	-0.0159539	0.00251359	0.00120994	-0.00118611	0.0106508	0.00533659	-0.00458543	0.000366944	-0.00791758	0.00225257
Greek.HO	NA17375.HO	0.010023	-0.00434269	-0.00933426	0.000438306	-0.00623574	-0.015972	0.00022708	6.62711e-05	-0.0037631	0.00158319	-0.00735763	-0.000693668	0.000788894	0.00343419	0.00123531	0.000918248	-0.00076703	-0.00909861	-0.0070473	0.0025565
Greek.HO	NA17376.HO	0.0109762	-0.00853213	-0.0128786	-0.000136251	-0.0112977	-0.0119284	-0.00246785	6.31679e-05	-0.00405668	0.00361922	-0.00708643	-0.0054155	0.002757	-2.35275e-05	0.0111351	0.00346618	-0.00962328	-0.00232555	-0.00324803	-0.00103149
Greek.HO	NA17377.HO	0.0108565	-0.000518746	-0.00598848	-0.000612723	-0.00382028	-0.0194893	-0.000688661	-0.00468668	-0.00495247	0.00109067	-0.00415382	-0.000823952	-0.00338259	0.0012389	0.00225804	-0.0045782	0.00170205	-0.00463845	-0.0117318	-0.00100629
Greek.WGA.HO	TLA010.HO	0.0112337	-0.00381494	-0.00984981	-0.00379262	-0.00756096	-0.0123928	-0.00258191	0.000727184	-0.00417475	0.00113933	-0.00855695	-0.00101831	-0.0004855	-0.00122368	0.00421749	0.000500635	-0.00675771	-0.00112215	0.00238607	0.000522516
Greek.WGA.HO	TLA012.HO	0.011607	-0.00558456	-0.0107252	-0.00294851	-0.003239	-0.0155499	-0.00214456	0.000801994	-0.00492654	0.00148078	-0.00611689	0.00103493	0.00238951	0.00668406	0.000112731	-0.000246697	-0.00186358	-0.00124669	-0.00693742	0.00191682
Greek.WGA.HO	TLA015.HO	0.0103341	-0.00313788	-0.00667554	-0.0044757	-0.00323794	-0.0151095	0.00132762	-0.0018241	-0.0021913	-0.00211242	-0.00772386	-0.0033821	0.00351732	0.00195994	-0.000235645	0.000452829	0.00164074	-0.000583561	-0.00297128	-0.00250054
Greek.WGA.HO	TLA017.HO	0.0103529	-0.00271087	-0.00818388	-0.00106436	-0.00661801	-0.0150192	2.4589e-05	-0.00267765	-0.00253261	0.00421563	-0.00822461	0.00115858	-0.00261304	0.00415626	0.00817011	0.00233453	-0.000276798	-0.00504869	-0.00601349	-0.00133957
Greek.WGA.HO	TLA018.HO	0.0109446	-0.00522173	-0.00934796	-0.00351	-0.00546548	-0.0154307	-0.00215835	-0.000824721	-0.00222189	-0.00239585	-0.00738242	-0.0014402	0.00144259	0.000705787	-0.00181358	-0.000762073	-2.24997e-05	-0.00362383	-0.00577662	-0.00459565
Greek.WGA.HO	TLA019.HO	0.0110692	-0.00320227	-0.0077407	-0.0040952	-0.00479929	-0.0144386	-0.00155565	0.00122827	-0.00160363	-0.00147956	-0.00729722	9.75801e-05	0.00285545	0.0041544	0.00526211	0.00231755	0.00155694	0.00308739	-0.00500108	-0.0041053
Greek.WGA.HO	TLA020.HO	0.0107756	-0.00291563	-0.00624945	-0.000771062	-0.00582756	-0.0144268	0.00247581	-0.00147278	-0.00428866	-9.06377e-05	-0.0110969	-0.000520563	0.00147764	0.000710964	0.00906728	0.00447324	-0.00356544	-0.00386681	-0.00422021	-0.00078522
Greek.WGA.HO	TLA021.HO	0.0101569	-0.00500577	-0.00988867	0.00022571	-0.0054608	-0.014495	-0.000661082	0.000131685	-0.000766335	9.81819e-05	-0.00853041	0.000795365	0.00254663	0.00243146	0.00720571	0.00236706	0.00229902	-0.00132402	-0.00273278	0.00353037
Greek.WGA.HO	TLA022.HO	0.0108259	-0.00772469	-0.0112458	0.00117936	-0.00795262	-0.0145423	-0.00170778	0.00106078	-0.00175633	-8.52365e-05	-0.0077418	0.000197723	0.000667741	0.00328661	0.00440091	-0.00030865	-0.00178754	-0.000274683	-0.00175035	-0.00314145
Greek.WGA.HO	TLA023.HO	0.0104309	-0.00166168	-0.00819239	-0.00182348	-0.00559487	-0.0160222	0.00255912	0.00185666	-0.00291236	0.00197674	-0.00530209	-6.0459e-05	0.00027204	-0.00110013	0.00489786	-0.00336868	-0.00285528	0.000380856	-0.00809001	-0.00546968
Greek.WGA.HO	TLA024.HO	0.0109922	-0.0043913	-0.00802143	-0.0016157	-0.00806172	-0.0169018	0.00159041	-0.000813329	-0.00145278	0.00333306	-0.00667422	-0.000758338	0.003032	-0.00220344	0.0102602	0.00359925	7.43195e-05	-0.000327536	-0.00861469	-0.000413324
Greek.WGA.HO	TLA025.HO	0.0103871	-0.00223453	-0.00751821	-0.0020259	-0.00325736	-0.0154677	7.90099e-05	0.000775159	-0.00594374	0.00238775	-0.00615674	0.00163311	-0.000658725	-0.00586635	0.00364625	0.00107927	-0.000909423	0.000223622	-0.0075369	-0.00338249
Greek.WGA.HO	TLA026.HO	0.0101436	-0.00657703	-0.0102471	0.000721906	-0.00889739	-0.0146555	0.000412952	0.00222466	-0.004062	0.000654905	-0.00730453	-0.00324015	-0.000767095	-0.000800686	0.00401433	0.00243526	0.000645227	-0.0030289	-0.00098713	0.000318745
Greek.WGA.HO	TLA027.HO	0.0110571	-0.00309732	-0.00703727	-0.0026112	-0.00273827	-0.013169	0.00164318	0.000519413	-0.00466917	0.0019739	-0.00338132	0.00105095	0.00287276	0.00194676	0.00689942	0.00200333	0.00269221	-0.00540104	-0.00527731	-0.00554321
Greek.WGA.HO	TLA028.HO	0.010774	-0.00338359	-0.00700599	-0.00242423	-0.00396904	-0.0163535	0.00108837	0.000550266	-0.00464056	9.45902e-05	-0.0059051	0.00115232	0.00373903	0.000416931	0.00743513	0.00272644	-0.00132847	0.00242458	-0.00417878	0.00178738
Greek.WGA.HO	TLA029.HO	0.0102767	-0.00350841	-0.00765281	-0.000159815	-0.00253184	-0.0169996	0.00106946	-0.000394267	-0.00509639	-0.00139421	-0.00601003	-0.00139892	9.08929e-05	0.00254945	0.00245586	-0.00043587	-0.00296411	-0.000844477	-0.00131307	-0.00601792
Greek_1.DG	S_Greek-1.DG	0.0108717	-0.000468209	-0.00598548	-0.00055289	-0.0036935	-0.0192375	-0.000693565	-0.00474865	-0.00486009	0.000924725	-0.00416341	-0.000870975	-0.00353931	0.00112769	0.00220128	-0.00463423	0.00173676	-0.00462427	-0.011787	-0.00103687
Greek_2.DG	S_Greek-2.DG	0.0110285	-0.0100646	-0.0167147	0.00767203	-0.0179089	-0.0107948	-0.00264028	0.00641854	-0.00169249	0.00356331	-0.0160428	0.00244246	0.000971714	-0.00118491	0.0105743	0.0053677	-0.00452916	0.000392242	-0.00768735	0.00221271
Greek_outlier.WGA.HO	TLA011.HO	0.0102009	-0.00507046	-0.00828479	-0.00225388	-0.00441383	-0.0142382	-0.00270765	0.00334688	-0.00437068	-0.000919917	-0.00750013	-0.00134115	-0.00045714	-0.000318081	0.00651584	0.00380188	-0.00256073	-0.00182199	-0.0042318	-0.00165893
Greek_outlier.WGA.HO	TLA013.HO	0.0100153	-0.0117003	-0.0168849	0.00774767	-0.0179806	-0.00968921	-0.00248352	0.00759761	0.000982552	0.00375378	-0.0120418	0.00594568	-0.00367898	0.00116097	0.0134568	0.00275984	0.00465851	0.001435	-0.00493977	0.00574716
Greenland_EarlyNorse.SG	VK1_noUDG.SG	0.0102967	0.0120471	0.0090361	0.00138277	0.0062061	-0.0129016	0.00666088	-0.0134719	0.0038466	0.00696837	0.00470474	-0.00442438	-0.011103	-0.00729411	-0.00334526	0.00279023	0.000342123	0.0145436	0.00113043	0.0012219
Greenland_EarlyNorse.SG	VK6_noUDG.SG	0.0101052	0.0108316	0.00465376	-0.00154918	0.00543063	-0.013626	0.00896456	-0.010997	0.00586945	0.00874484	0.000368399	-0.00483196	-0.00712122	-0.00267674	0.00118995	-0.00140842	0.00107706	0.00710828	0.00407121	0.00241708
Greenland_EarlyNorse.SG	VK184_noUDG.SG	0.00876679	0.010832	0.00834942	-0.000129459	0.0025287	-0.0197666	0.00812222	-0.0108867	-0.00271345	0.00681849	-0.0109177	-0.00791762	-0.00294113	0.00224461	-0.0023489	-0.000276308	0.00180247	0.00744339	0.011684	-0.0013278
Greenland_EarlyNorse.SG	VK513_noUDG.SG	0.00874002	0.0107909	0.00721192	0.00320488	0.00510131	-0.0193741	0.00515453	-0.0130023	-0.00240412	0.00330088	-0.00354609	-0.00420641	-0.00849038	-0.00902693	0.000726269	0.00335601	-0.00252397	0.00827838	0.0113394	-0.00595181
GujaratiA.HO	NA20858.HO	-0.00161596	-0.0073843	-0.00114705	0.0299165	-0.0284697	-3.12519e-05	-0.00285643	-0.00542381	-0.0105451	-0.0190751	0.0149268	0.00953746	-0.0086168	-0.00202262	-0.0211134	-0.00449793	0.00746016	-0.0047718	7.89295e-05	-0.00982272
GujaratiA.HO	NA20862.HO	-0.0022	-0.00469899	0.00104274	0.0275841	-0.026297	-0.000358973	-0.000980234	-0.00695346	-0.01507	-0.0191045	0.0186281	0.0109006	-0.00823846	0.000718142	-0.023088	-0.00981985	0.00509027	-0.00045203	0.00217024	-0.0133558
GujaratiA.HO	NA20904.HO	-0.00178519	-0.00535975	0.000869572	0.0284652	-0.0284939	-0.000583635	-0.00381897	-0.00555814	-0.0166616	-0.0186695	0.0158064	0.010554	-0.00550522	0.00093834	-0.0199861	-0.00585973	0.00304604	-0.00185812	0.00197747	-0.0103136
GujaratiA.HO	NA20910.HO	-0.00229935	-0.00677939	0.00125566	0.0283649	-0.0265079	-0.00200496	-0.00240214	-0.00427492	-0.0149745	-0.0182828	0.0183663	0.00882269	-0.00819944	-0.00594714	-0.0164489	-0.00595879	0.00640727	-0.00106319	0.00506601	-0.0149749
GujaratiB.HO	NA20854.HO	-0.00397081	-0.00815723	0.000295646	0.0278505	-0.0315938	5.81302e-06	0.00051803	-0.00693556	-0.0173292	-0.0284741	0.0211368	0.0140509	-0.00639384	0.00234816	-0.0237101	-0.00524618	0.0138532	-0.0027227	-0.000703678	-0.0128952
GujaratiB.HO	NA20873.HO	-0.00410426	-0.00674998	0.00178461	0.0269307	-0.0310643	0.00108596	0.004815	-0.00837542	-0.0185231	-0.0262708	0.0219472	0.00763245	-0.00680322	0.000248123	-0.0197904	-0.00709684	0.00245793	-0.00302611	0.00677051	-0.014788
GujaratiB.HO	NA20882.HO	-0.00343961	-0.00742493	0.00141407	0.0271691	-0.0324656	-0.000103263	0.00280321	-0.00612943	-0.0172883	-0.0199314	0.0238845	0.0101735	-0.00453824	0.000384358	-0.0224955	-0.00817917	0.00720296	-0.00250949	0.0015661	-0.0172466
GujaratiB.HO	NA20885.HO	-0.00389829	-0.00744592	0.000387864	0.0281156	-0.0314599	0.000562394	0.00269173	-0.00750049	-0.0155936	-0.0242469	0.0207483	0.00967271	-0.00596041	2.80702e-05	-0.0165355	-0.00892191	0.00324051	-0.0018497	-0.00182621	-0.0111065
GujaratiB.HO	NA20898.HO	-0.00308525	-0.00765984	0.000635163	0.0290418	-0.0320606	4.63164e-05	0.00140831	-0.00517641	-0.0146778	-0.0198	0.0201857	0.00533513	-0.0028689	-0.00317896	-0.0193028	-0.00356122	0.00748458	-0.00501479	0.00149316	-0.00681201
Hungarian.DG	S_Hungarian-1.DG	0.00969836	0.00803359	0.00381831	-0.000642911	-0.00134069	-0.0234612	0.00427158	-0.0146232	-0.00078147	0.00479524	-0.00130021	-0.00173677	-0.000341272	-0.00494312	0.00854799	0.00146321	0.000235303	0.00497934	0.000962035	-0.00645804
Hungarian.DG	S_Hungarian-2.DG	0.00976355	0.00774722	0.00638167	-0.000312375	0.00104823	-0.0234488	0.00773946	-0.0123316	0.0013718	0.00425437	-0.000985944	-0.00190721	-0.00438029	-0.00360434	0.00595111	0.000657503	-0.00318615	-0.00211945	-0.00407199	-0.0015324
Hungarian.HO	HungarianC5.HO	0.00936497	0.00731968	0.00422906	0.00251616	-0.000144103	-0.020638	0.00397272	-0.00716908	-0.000710086	0.00344315	-0.000141623	-0.00279328	0.00154483	-0.00643776	-0.000876212	0.000617453	0.00190673	-0.00182219	-0.00060228	-0.00566524
Hungarian.HO	HungarianD1.HO	0.00976602	0.00471381	-0.000805884	0.000608982	-0.00148287	-0.0207056	0.00262606	-0.00529831	0.000121485	0.0062742	-0.0037813	-0.00167146	0.000533708	-0.00118853	0.00662163	0.000333922	0.00237922	-0.00263862	-0.00254406	-0.000165362
Hungarian.HO	HungarianE5.HO	0.0095071	0.00777595	0.00247334	-0.000215711	0.00127309	-0.0199612	0.00132573	-0.00752789	0.000387735	0.00501175	-0.00266199	-0.000550461	-0.00264767	0.000690644	0.00423333	0.00193284	0.00338878	0.00128437	-0.00212556	-0.00455754
Hungarian.HO	HungarianH3.HO	0.010004	0.00705166	0.00465515	0.000218821	-0.000864112	-0.0189713	0.00621455	-0.00487015	-0.000687392	0.00217912	-0.00337107	-0.00158227	-0.00437379	-0.000233407	0.00698049	-0.00192317	0.00263711	-0.0011487	-0.00316562	-0.0085002
Hungarian.HO	hungary2.HO	0.00903709	0.00785617	0.00211502	0.000259159	-0.0023077	-0.0185509	0.00279416	-0.007793	-0.00161332	0.00258305	-0.00198458	-0.00221235	-0.000824238	-0.00166224	0.00867164	0.00197381	0.00145798	-0.00210763	-0.000476338	-0.00397749
Hungarian.HO	hungary3.HO	0.0100417	0.00613264	0.00222423	-2.55409e-06	-0.000179989	-0.0191107	0.00197131	-0.00783898	6.90559e-05	-0.000653525	-0.00425058	-0.00550193	-0.0012174	-0.00250851	0.00456094	0.0018178	0.00281962	-0.00289512	-0.00505774	-0.003605
Hungarian.HO	hungary6.HO	0.0100987	0.00594487	0.00250793	-0.00129555	-0.00145056	-0.0202398	0.00360807	-0.00804266	0.000427163	0.00596946	-0.00283663	-0.00392843	0.00167594	-0.0030774	0.00377938	0.00120778	-0.000443262	-0.00340995	-0.0017834	-0.000543591
Hungarian.HO	hungary7.HO	0.00940595	0.00775987	0.0036592	0.00106876	-0.00110253	-0.0194139	0.00313761	-0.00633403	-0.0010386	0.0028459	-0.00154402	-0.00323682	-0.00231283	-0.000244457	0.00799897	0.00086745	0.00306798	-0.00173746	0.00219755	-0.00756716
Hungarian.HO	hungary15.HO	0.00880893	0.00663135	0.00307256	0.00166719	-0.000309683	-0.0188419	0.00162492	-0.00993023	-0.00293184	0.00499961	-0.00447192	-0.000325359	-0.00203111	-0.000131509	0.00357586	0.00178475	0.00177919	0.00166539	0.00543455	-0.00377639
Hungarian.HO	hungary20.HO	0.00971491	0.00714257	0.00374961	-0.000870762	-0.00191063	-0.01996	0.00363787	-0.0103933	-0.000956121	0.00192039	-0.000542938	-0.00293782	-3.41523e-05	0.00274399	0.00445991	-0.00142254	0.0029842	-0.0015751	-0.00186683	-0.0108907
Hungarian.HO	NA15199.HO	0.00987859	0.00700471	0.00410417	-0.000365127	0.00163456	-0.0215335	0.002269	-0.0069224	0.00253266	0.00387942	-0.000548584	-0.000261361	0.000639457	-0.000383902	0.00628131	0.0023428	-0.00237375	-0.00391823	0.00078301	-0.00380003
Hungarian.HO	NA15200.HO	0.00965106	0.00786209	0.00436146	-0.00172062	0.000480348	-0.0225719	0.00157822	-0.00658306	-0.00242232	0.0066114	-0.00577676	-0.00145572	0.000777057	0.000563493	0.00971257	0.0030642	6.86957e-05	-0.00371356	-0.00562151	-0.00669622
Hungarian.HO	NA15201.HO	0.0098848	0.00685395	0.00414319	-0.00047137	-0.00399849	-0.0179691	0.00136137	-0.00639843	-1.79891e-05	0.00473784	-0.00161365	-0.000301804	-0.00188308	0.00159798	0.00322975	0.000251668	0.00217298	0.00307462	-0.00203565	-0.00205037
Hungarian.HO	NA15202.HO	0.00973076	0.00770787	0.00634931	-0.00017983	0.000889427	-0.0235961	0.00779416	-0.0123411	0.00140412	0.00429526	-0.0010523	-0.00192819	-0.00415691	-0.00346425	0.00597728	0.000479421	-0.00313782	-0.0021631	-0.00418132	-0.00153084
Hungarian.HO	NA15203.HO	0.00968874	0.00799575	0.0037829	-0.000603925	-0.00126554	-0.0237161	0.00417795	-0.0145039	-0.000760584	0.00471768	-0.00132921	-0.00175592	-0.000403842	-0.00501758	0.00846668	0.00122816	0.000164299	0.00499732	0.000627963	-0.00653871
Hungarian.HO	NA15204.HO	0.009231	0.00650395	0.00242715	0.00329244	-0.000882037	-0.0216788	0.000699738	-0.00841484	0.00286906	0.00460436	-0.00382937	-0.00556376	0.00239425	-0.00132471	0.00345306	0.00327237	-0.00122234	-0.000160244	0.00157238	-0.00466409
Hungarian.HO	NA15205.HO	0.00972257	0.00788387	0.00281883	-0.000794625	0.0017416	-0.0236032	0.00559648	-0.00894175	-0.00155597	0.00358833	-0.0020671	-0.00262059	-0.00154613	-0.00149952	0.00552911	-0.000714291	0.00130391	-0.00447181	-0.00431075	-0.00488913
Hungarian.HO	NA15206.HO	0.00975817	0.00704202	0.00275313	0.00105327	-0.000633503	-0.0198043	0.00476802	-0.00755421	0.00111835	-0.000561774	-0.00226664	-0.00235225	-0.00617015	-0.000405606	0.00415429	-0.00171703	-0.00115221	0.000140982	-0.00103868	-0.00309624
Hungarian.HO	NA15207.HO	0.0090662	0.00644804	0.0016048	0.00203642	0.00128487	-0.0189053	0.0026007	-0.00651562	-0.00070441	0.00173965	-0.0052875	0.000723196	-0.00323225	-0.0026927	0.00777711	0.000380563	-0.0038768	-0.00255096	-0.00606122	-0.00303774
Hungarian.HO	NA15208.HO	0.010274	0.00772582	0.00232763	-0.00216187	-0.00190454	-0.0236352	0.00253454	-0.00740729	0.00194045	0.00326442	-0.00246085	0.00259218	-0.00462585	-0.00364944	0.0045604	0.0051561	-0.00220738	-0.0036259	-0.00595364	-0.000968885
Hungary_Avar_5	AV1	0.00986573	0.00983385	0.00795969	-0.000502948	0.011181	0.00454305	0.00729796	-0.0112446	0.00621215	0.0107641	0.00891521	-0.00786758	-0.00848772	-0.00231131	0.00479838	0.00119371	0.00914503	0.00340483	-0.0027453	-0.0131267
Hungary_Avar_5_daughter.or.mother.AV1	AV2	0.00951554	0.0121306	0.00939887	-0.000623397	0.0110281	0.00263305	0.00522728	-0.0121416	0.00723556	0.0133495	0.00681839	-0.0032866	-0.00144008	-0.00616121	0.011398	0.00436636	0.0127592	-0.00428492	0.00389015	-0.0138728
Hungary_BA.SG	SZ1.SG	0.00804175	0.00028398	-0.00489326	-0.00293177	-0.00196981	-0.015145	0.00427999	-0.00313054	-0.00682122	-0.00414776	-0.0058137	0.00268467	-0.00117229	-0.0012491	0.00927899	-0.000739501	-0.00456209	-0.00576664	-0.00252663	-0.00556966
Hungary_Baden_LateCA.SG	CO1_noUDG.SG	0.0143237	-0.00195431	-0.00994405	-0.0292441	-0.000287757	-0.00937857	-0.000717274	0.00697939	-0.0173305	-0.0173052	-0.0111076	0.0035748	-0.0125802	0.00133218	-0.00698141	0.00375741	-0.016902	-0.00832418	-0.00838156	0.00507969
Hungary_Conqueror_Commoner	HMSZ-43.SG	0.00936878	0.00525139	0.00210649	-0.00171121	0.00259088	-0.0141682	0.00392194	-0.00923909	0.000343696	0.00125612	-0.00601709	-0.00920486	0.0086141	-0.0020076	0.00401213	0.00501853	0.00103602	-0.0130982	0.00646189	0.000900416
Hungary_Conqueror_Commoner	HMSZ-50.SG	0.00495582	0.00743245	0.00561541	0.00204276	0.00501781	-0.0137786	0.000635079	-0.00132549	0.00380628	-5.58718e-06	-0.00519438	0.000785881	0.00255262	0.00556962	0.00519561	0.00112428	0.00205914	-0.00135971	-0.0052799	-0.00366642
Hungary_Conqueror_Commoner	HMSZ-86.SG	0.0108863	-0.00217712	-0.00800496	-0.00468227	-0.000558244	-0.00944633	0.0044728	0.000612379	-0.00521445	-0.000473299	-0.0137583	0.000570341	0.00110977	0.00313609	0.00343043	-0.000453842	-0.00253003	0.00596689	0.00265069	-0.00317087
Hungary_Conqueror_Commoner	HMSZ-88.SG	-0.00574979	0.00361084	-0.00239451	0.00460376	0.00035849	-0.00683638	0.00177071	-0.00577184	0.000430053	-0.00161086	-0.00239184	0.000122753	0.00133018	-0.00558686	0.00848461	0.00493792	-0.00266775	-0.00596439	0.0026672	0.00396013
Hungary_Conqueror_Commoner	HMSZ-157.SG	0.0104276	0.00635204	0.00174607	-0.000470689	0.00429841	-0.0202939	0.00294565	-0.0123036	-0.00134507	0.0040804	-0.00363127	-0.0056239	-0.0084716	8.74926e-06	0.00083904	0.00564707	0.00296768	0.00175408	0.00454271	-0.0136566
Hungary_Conqueror_Commoner	HMSZ-229.SG	0.0104818	0.00546783	0.00148659	-0.00479516	0.00333742	-0.0153492	0.00418612	-0.00866721	-0.00258455	-0.000865407	-0.00190136	-0.00271321	-0.000318098	-0.00445909	0.00188659	0.00835135	0.000955415	-0.00598728	0.0059172	-0.0032271
Hungary_Conqueror_Commoner	HMSZ-231.SG	-0.00673271	0.00423525	-0.000876762	0.00483378	-0.000742888	-0.0106976	-0.00419739	-0.0015186	0.00710798	-0.00202565	-0.0123859	-0.00182892	0.00684844	0.00670544	-0.000960839	0.00332516	-0.00313692	-0.000677704	0.00397965	0.00506402
Hungary_Conqueror_Commoner	HMSZ-245.SG	0.00999219	0.00475832	0.0021225	-0.00294601	-0.000291902	-0.016851	0.000657177	-0.00699094	-0.00500061	0.00294618	-0.00753388	-0.00345382	-0.00937421	-0.00234941	0.00134189	0.00115058	-0.00341608	0.00740489	0.00581295	-0.00267052
Hungary_Conqueror_Commoner	IBE-154.SG	0.0105104	0.00487904	-0.00098915	6.94888e-07	0.000549292	-0.0164739	0.00290087	-0.00589307	-0.00291176	0.000452878	-0.011892	0.000494297	0.000771514	-0.0033318	0.011529	0.00416834	0.00252106	-0.0093979	-0.0055902	-0.00256338
Hungary_Conqueror_Commoner	IBE-161.SG	0.0107612	0.00317772	0.000961996	-0.00312373	-0.00375645	-0.0149703	0.000837839	-0.00654027	-0.0048816	0.00424202	-0.00658424	-0.00968828	-0.00479762	0.00226441	0.0063883	0.00219376	0.00113793	-0.00924447	0.00902586	0.00104235
Hungary_Conqueror_Commoner	IBE-176.SG	0.0102936	0.00427106	-0.000434429	-0.00167747	0.00222032	-0.0143699	0.00422764	-0.00794946	0.00453664	0.00156233	-0.00731272	0.000115567	0.00112225	-0.00255969	0.00625192	0.00101761	-0.0033374	-0.00086239	0.00294623	-0.00123032
Hungary_Conqueror_Commoner	IBE-206.SG	0.00924352	0.00883314	0.00424435	-0.000458779	0.00342636	-0.0131299	0.00341033	-0.0146747	0.00143514	0.00479158	-0.00406363	-0.000997843	0.00253911	0.00410441	-0.00441515	0.0022473	0.00474968	0.00508451	-0.00114706	-0.00430814
Hungary_Conqueror_Commoner	NTH-1.SG	-0.00120831	0.00533999	0.00184955	0.00208719	0.00114852	-0.0127185	-0.00373766	-0.00087257	-0.000154516	-0.00196185	-0.00427182	-0.000282847	-0.00200731	-0.00355693	0.00270249	0.00160349	0.000489852	-0.00156756	0.00622354	-0.0105258
Hungary_Conqueror_Commoner	NTH-2.SG	0.00442201	0.00607852	0.0027309	-0.00125807	0.00580787	-0.0127318	6.38995e-05	-0.00972798	-0.00281268	-0.00296217	-0.00219567	-0.00434762	-0.00675446	-0.00659072	0.00241262	0.00173885	-0.00208927	-0.00843086	0.00717616	0.00311466
Hungary_Conqueror_Commoner	NTH-19.SG	0.0109942	0.00378898	-0.00195501	-0.00333035	0.00145131	-0.0138659	0.00699981	-0.00910099	-0.0015146	0.000338307	-0.00425813	-0.00519114	-0.00386327	0.00235247	0.0053727	0.0077525	-0.00496815	0.000889722	-0.00382802	-0.00447699
Hungary_Conqueror_Commoner	NTH-20.SG	0.0109393	0.00524316	0.00195465	-0.000615164	0.00353692	-0.0160474	0.00581568	-0.00594433	-8.82175e-05	-0.00297653	0.00132621	-0.00576262	-0.000132085	-0.00187804	-0.000241511	0.00351311	0.00576637	-0.00522465	0.00664736	-0.0119152
Hungary_Conqueror_Commoner	PLE-23.SG	0.00981486	0.00676126	0.00312283	-0.000657343	-0.000922938	-0.0194591	0.00476109	-0.0140034	0.00354699	0.00583055	-0.00388334	-0.00607059	0.00501116	0.000911847	0.00525101	0.00560407	-0.00183033	-0.00523917	-0.00164623	0.00216455
Hungary_Conqueror_Commoner	PLE-38.SG	0.00980059	0.00810237	0.00417702	-0.00279342	0.00366481	-0.017678	0.00367281	-0.0098223	-0.006565	0.00141496	-0.00486398	-0.00335269	-0.00429672	0.00563007	-0.00126042	-0.000413917	-0.00214446	0.00184863	0.00249579	-0.00641
Hungary_Conqueror_Commoner	PLE-57.SG	0.0102834	0.00308302	-0.000202781	-0.00244611	0.00082551	-0.014005	0.00194634	-0.00266878	0.00118327	0.00507554	-0.00855551	-0.00189445	-0.00107525	0.00682744	0.0051487	-0.000347095	-0.00552126	-0.00690658	0.00713665	-0.000665497
Hungary_Conqueror_Commoner	PLE-200.SG	-0.00866251	0.00764812	0.00106756	0.00721468	0.00635052	-0.00979422	-0.00243654	-0.000470264	0.00531242	-0.00800987	-0.00191406	-0.0020621	-0.00170099	-0.000999344	-0.00301237	-0.00142617	-0.000500859	0.000147669	0.0021538	-0.00327517
Hungary_Conqueror_Commoner	PLE-216.SG	-0.00542241	0.00257003	-0.00124717	0.00231236	-0.00178298	-0.00797564	0.00440912	-0.0131098	0.001751	0.00553331	-0.00880981	-0.00182809	0.0020047	0.00436854	0.00448652	0.00878502	-0.0017103	-0.0009466	0.000313279	-0.0114315
Hungary_Conqueror_Commoner	SH-12.SG	0.0100783	0.00817716	0.00474933	0.000212282	-0.000210301	-0.019718	0.0101868	-0.0169235	0.00246311	0.00467309	0.00369425	-0.00851774	-0.00491994	0.00554904	0.00229648	0.0020819	0.00821064	0.00512879	0.0132919	0.0106182
Hungary_Conqueror_Commoner	SH-41.SG	0.00693206	0.00653623	0.00176159	0.00230807	0.00362328	-0.0154491	0.00808197	-0.0120562	-0.00158272	-0.00308011	-0.000540387	0.00131411	-0.00119954	0.00182252	0.0031643	-0.00140231	0.00451059	0.000226155	0.014029	0.0152697
Hungary_Conqueror_Commoner	SH-98.SG	0.0100316	0.00842401	0.00418492	-0.00040151	0.000656393	-0.0191226	0.00278036	-0.00943578	-0.00312449	0.00168188	-0.00682459	-0.00684404	-0.00883922	0.0058316	0.00662968	0.00072631	0.00490073	-0.00755266	0.00114947	0.000594495
Hungary_Conqueror_Commoner	SH-103.SG	-0.00572321	0.00474155	3.11762e-05	0.00331323	0.000610065	-0.00793974	-0.00422159	-0.00504444	0.00192547	-0.00426647	-0.00445904	-0.000940328	-0.0106593	-0.00155324	0.0121943	0.00452824	0.00203734	-0.00308488	0.000928633	-0.00972937
Hungary_Conqueror_Commoner	SH-106.SG	0.0106257	0.00821818	0.0041511	0.00103054	0.00415296	-0.0213101	0.00872782	-0.0170924	0.00123621	0.000166649	-0.001208	-0.00547618	-0.00308858	0.000373238	0.00151828	-0.00103225	0.00461427	0.00270531	0.016783	0.0127812
Hungary_Conqueror_Commoner	SH-143.SG	-0.00179724	0.00496406	-0.0002123	0.00233321	-0.00162923	-0.00996655	0.00464216	-0.00856924	0.00293319	-0.00119862	-0.00401999	-0.000569012	-0.000240971	-0.00100755	0.00546413	0.00713353	-0.000945325	0.0104945	-0.00304324	0.00392693
Hungary_Conqueror_Commoner	SH-175.SG	0.0112839	0.00301976	-0.00052725	-0.00211334	8.30393e-05	-0.0153159	0.0026905	-0.00651506	3.82568e-05	0.000902192	-0.00429439	-0.00162851	0.000799529	0.00341191	-0.00935807	-0.000225928	0.00344537	0.00538959	0.00816292	-0.00726873
Hungary_Conqueror_Commoner	SH-182.SG	0.0100102	0.00254363	-0.00154006	-0.00205698	-0.00165961	-0.0161903	0.00288298	-0.00928951	-0.00098663	-0.00121606	-0.0020468	-0.00170732	-0.00392528	-0.00714958	-0.000424104	0.0056151	0.00440037	-0.0105143	0.0037188	-0.00287897
Hungary_Conqueror_Commoner	SH-251.SG	0.00756365	0.00618579	0.000453962	-0.00309657	0.00323213	-0.0167827	0.00571482	-0.00606141	0.00324395	-0.00434122	-0.00786443	-0.00311358	-0.00741932	-0.00642035	0.00868787	0.00531574	0.00245916	-0.0054237	0.00279141	-0.00439706
Hungary_Conqueror_Commoner	SZA-7.SG	0.0112818	0.00552895	0.00194738	-0.0010502	0.00317334	-0.0172749	0.00136898	-0.00437293	-0.00297398	-0.000467026	0.000418201	-0.00886748	-0.00395288	0.00344146	0.00115451	0.000984354	0.000826464	0.00465075	0.0077354	-0.011451
Hungary_Conqueror_Commoner	SZA-20.SG	0.0108554	0.00341471	-0.000300426	-0.00467829	0.00135677	-0.0129931	0.00224298	-0.00938425	-0.0059341	-0.000158842	0.0020224	0.000874082	-0.00433452	0.00138884	-0.00469345	0.00300115	0.00695345	0.00243408	0.0043314	-0.00317847
Hungary_Conqueror_Commoner	SZA-29.SG	0.00905413	0.00687309	0.00196169	0.000729888	0.00239533	-0.0160125	0.00069005	-0.00520941	-0.000958362	0.00442309	-0.00933123	0.0014287	0.00229532	-0.00591098	0.00696059	0.00688833	0.00394886	-0.00739724	0.00536534	0.00369393
Hungary_Conqueror_Commoner	SZA-44.SG	0.0103823	0.00233905	-0.00260371	-0.00404964	-0.000689669	-0.0150333	0.0025193	-0.00582226	-0.00446384	0.0056767	-0.00862442	-0.00281813	-0.00211279	-0.00231706	0.00129747	0.00388697	-0.00446888	0.00164723	0.0018424	-0.00920776
Hungary_Conqueror_Commoner	SZA-52.SG	-0.00465347	0.00421854	-0.00212872	-0.0017437	-0.000704017	-0.00789342	0.00343835	-0.00573131	0.00765914	0.00032125	-0.0048102	0.00291957	-0.00810062	0.00423356	0.00657658	0.00499036	0.000779297	-0.00336919	0.00528863	0.00233583
Hungary_Conqueror_Commoner	SZA-154.SG	-0.0135548	0.00731741	0.00247074	0.00639997	0.00772973	-0.00965949	-0.00481599	0.00251897	0.00153575	-0.00594021	-0.00786796	-0.000129365	0.00428013	-0.0017938	0.00052951	0.00662753	-0.00290364	0.00887303	0.00531722	0.0139653
Hungary_Conqueror_Commoner	SZOD-376.SG	0.0128541	-0.00389913	-0.0133517	-0.0123304	0.00625953	-0.0106503	-0.000419215	-0.00314862	-0.00958908	-0.0071086	-0.00530057	0.00317612	0.00103059	0.00967441	-0.00128561	0.00421709	0.00889828	-0.0124077	-0.00230202	0.0120476
Hungary_Conqueror_Commoner	SZOD-394.SG	0.00983978	0.00173313	-0.00131321	-0.00093536	-0.000316548	-0.0162138	0.00275236	-0.00165972	0.00140227	0.00274677	-0.00657587	0.00400075	0.00117906	-0.000393545	0.0095847	0.00436316	-0.00710025	-0.00571588	0.00389399	0.00116447
Hungary_Conqueror_Commoner	SZOD-426.SG	0.00037588	0.00356827	0.000792708	0.00239561	-0.00057631	-0.0102863	0.000934336	-0.00373983	0.00545141	-0.00132649	-0.00104853	-0.00911078	-0.00123715	0.00280678	0.00206623	0.00526436	0.00332051	0.000527177	0.00487473	0.00711768
Hungary_Conqueror_Commoner	SZOD-566.SG	-0.00693673	0.000646412	-0.00298844	0.00543678	-0.00673755	-0.00586685	0.00114286	-0.00108162	0.000700287	0.00253051	-0.00963938	0.00336293	-0.00389052	0.00143621	0.00391353	-0.0031082	0.00355372	0.00477359	-0.00394216	0.00469357
Hungary_Conqueror_Commoner	VPB-561.SG	0.00671199	0.00564607	0.000203999	0.000389275	0.00148558	-0.01781	0.00472625	-0.00587183	0.00281748	0.00425738	-0.00669524	-0.000895983	0.000155529	0.00734437	0.00685893	0.0046022	0.00374843	-0.000402011	-7.32895e-05	-0.00475302
Hungary_Conqueror_Commoner	VPB-588.SG	0.0105952	0.00475052	-0.000330939	-0.00674769	0.000388534	-0.0172427	0.00313333	-0.00385444	-0.00759087	0.000383832	-0.00738615	-0.00574213	-0.00163602	0.0043212	0.00323391	0.000380444	-0.00354514	0.00193063	0.00334186	-0.00699924
Hungary_Conqueror_Elite	AGY-49.SG	0.00815745	0.00407428	-0.000908784	-0.00430726	0.00075554	-0.0150816	0.00544211	-0.00398027	0.00295579	0.00252643	-0.00594805	0.00375329	-0.00736177	-0.00489743	0.00539228	0.00831511	0.00142292	-0.0104766	0.00413231	-0.00405867
Hungary_Conqueror_Elite	AGY-87.SG	0.00988949	0.00535735	0.0015829	-0.00290239	0.00240969	-0.0160587	0.00458009	-0.00626073	-0.000390326	-3.49521e-05	-0.00289096	-0.00483333	-0.00209226	-0.00267329	-0.00397798	-0.000438908	-0.00229461	-0.0141857	-0.00347382	-0.000230291
Hungary_Conqueror_Elite	AGY-92.SG	-0.0247638	0.00150945	-0.00445776	-0.0031399	-0.0033361	-0.001296	0.00834633	-0.00676681	0.00331455	0.000996191	-0.0105966	-0.00511477	-0.00194101	0.000930432	-0.000143511	0.00409597	0.00449161	-0.000390706	0.0132138	7.24783e-05
Hungary_Conqueror_Elite	BK-2.SG	0.00103193	0.00628048	0.0046413	0.00299255	0.00280386	-0.0143442	1.53533e-06	0.00255039	-0.000906029	0.00347792	-0.00341574	-0.00339706	-3.55983e-06	0.00173131	0.0122481	0.00263045	-0.000283049	-0.00256367	0.000117414	0.00231918
Hungary_Conqueror_Elite	CSU-11.SG	0.00899101	0.00550864	0.00074041	-0.00036984	0.00235176	-0.0157925	0.00151776	-0.010362	-0.0012591	0.00464562	-0.00121739	-0.00320624	0.00286867	-0.00127599	0.00739643	0.00590204	0.00644893	-0.00892357	-0.00232522	-0.00465641
Hungary_Conqueror_Elite	K1-1.SG	0.00260897	0.00475934	0.000727748	0.00532458	0.00356573	-0.014191	-0.00349566	-0.000992774	0.00413411	-0.00102324	-0.00628583	0.00170917	-0.00304731	-0.000575165	0.00611665	0.00174865	-0.00249742	-0.00057216	0.00489951	-0.00223146
Hungary_Conqueror_Elite	K1-10.SG	0.00501542	0.00878084	0.00426722	-0.00271367	0.00178697	-0.0155535	0.00534459	-0.0139731	-0.00376441	-0.000915216	-0.00997462	-0.00379598	0.00230142	-0.00357553	0.00876521	0.00241623	-0.00717296	-0.00774338	-0.00425599	0.00329581
Hungary_Conqueror_Elite	K1-3286.SG	-0.0191656	0.000899772	-0.00548736	-0.00129916	-0.00393727	-0.00354174	0.00861725	-0.00872358	0.0159059	0.00617694	-0.0165413	0.00282629	0.000739322	0.00614768	0.00225678	0.00739076	-0.000672029	0.000924941	0.00807963	-0.00867621
Hungary_Conqueror_Elite	K2-16.SG	-0.00658905	0.0062266	0.00176895	6.7399e-05	0.00307716	-0.0109737	0.000103496	-0.00817985	0.00361697	0.000845386	-0.00229365	-0.00903371	0.000958354	-0.00449739	0.00783262	0.000825683	0.0051124	-0.00414429	0.00643865	-0.011299
Hungary_Conqueror_Elite	K2-18.SG	-0.00306179	0.00483717	-0.00282458	-0.00149096	0.000247952	-0.0125957	0.00429913	-0.0100049	0.00527299	0.00125886	-0.00543238	-0.00314159	0.00210508	-0.000317102	0.0067333	0.00149823	0.00136423	-0.00176233	0.00542618	-0.0105014
Hungary_Conqueror_Elite	K2-29.SG	-0.0130544	0.00597998	-0.00109383	0.00732989	0.00610817	-0.00738679	-0.00384448	0.0017649	0.00361103	-0.00481154	-0.00433116	0.00656548	7.62333e-05	-0.00148321	-0.00408375	-0.000196869	0.00401937	0.00360683	0.00376539	0.00219557
Hungary_Conqueror_Elite	K2-33.SG	0.0106156	-0.000514587	-0.00593126	-0.00435441	0.00153517	-0.0125956	0.00182851	0.00114422	-0.00338172	-0.00350418	-0.00292394	0.000679708	-0.00561787	0.00445954	-0.00264933	0.00615648	0.00182005	-0.00246861	-0.00101431	0.00106137
Hungary_Conqueror_Elite	K2-52.SG	0.00879591	0.00312751	-0.0020851	0.00798489	-0.00467327	-0.0113839	0.00491591	-0.00422809	-0.00254064	0.0074544	-0.010869	0.0012064	0.00104914	-0.00196872	0.0110436	0.00592502	-0.00540955	-0.00818533	0.00296707	0.00469183
Hungary_Conqueror_Elite	K2-61.SG	-0.0169913	0.00504861	0.000139917	0.00338775	0.00298886	-0.00895516	-0.00371313	-0.000241736	0.0116256	-0.00249571	-0.00754189	-1.03172e-05	-0.00713008	0.00139733	0.00248194	0.00360503	-0.010264	-0.00427929	0.00642667	-0.00210468
Hungary_Conqueror_Elite	K3-12.SG	-0.00127189	0.00183807	-0.0038989	0.00681924	-0.00767247	-0.00697872	0.00617275	-0.00195297	-0.00136392	0.00563688	-0.0112577	-0.000844466	0.00316305	-0.00550028	0.00499672	0.00486769	-0.00524744	-0.00995166	-0.00365583	0.00234509
Hungary_Conqueror_Elite	K3-13.SG	-0.00236066	0.00740612	0.00311864	0.00608436	0.00110169	-0.0128001	0.00517099	-0.00573595	6.54963e-05	0.00171243	-0.00916961	-0.00599621	-0.00576558	-6.84473e-05	-0.000423939	0.00395748	-0.00194773	-0.00131895	0.0103993	0.0049653
Hungary_Conqueror_Elite	KeF1-10936.SG	-0.013171	0.00844556	0.0036899	0.0106699	0.0130299	-0.0122903	-0.0113814	0.00590763	0.00813437	-0.00145658	4.12103e-05	-0.00211939	0.00208112	-0.00468999	-0.00161622	0.000453772	-0.0027445	0.00332806	0.000102956	0.00213212
Hungary_Conqueror_Elite	KH-596.SG	0.010939	0.00367564	-0.000714978	-0.00544545	-0.00110117	-0.0174785	0.000429974	-0.00736107	-0.000511969	-0.00335927	5.71325e-05	-0.00165256	-0.00214299	-0.000593399	0.0029259	0.00669148	-0.000159621	0.00116021	0.00220063	-0.00727606
Hungary_Conqueror_Elite	LB-1432.SG	-0.0116205	0.00935371	0.00528337	0.0108816	0.00957652	-0.0149723	-0.0098144	0.00453709	0.00271421	-0.0119119	-0.00363126	-0.00332094	-0.000980214	0.00477343	-0.00131622	0.0020943	-0.00454986	-0.00681724	0.000695537	0.00674999
Hungary_Conqueror_Elite	MH1-4.SG	-0.008603	0.00822771	0.00371059	0.00738238	0.0104152	-0.0128381	-0.00866031	-0.00146064	0.0101901	-0.00340834	0.00105124	-0.00328994	-0.00442801	-0.00598111	0.000536344	0.00673303	-0.00346046	0.00311731	0.0127006	0.0033948
Hungary_Conqueror_Elite	MH1-14.SG	-0.00253345	0.00833244	0.00334573	0.00306026	0.0024007	-0.00884209	-0.000455677	-0.00164057	0.00127862	-0.00192613	-0.00569665	0.00257342	-0.0020172	0.00182885	0.00208253	0.00251239	-0.00615277	0.00130977	0.00586459	-0.00447611
Hungary_Conqueror_Elite	NK-2.SG	-0.0187033	0.00338186	-0.0050249	-0.00239475	-0.00402717	-0.00804501	0.0034645	-0.00566959	0.00921271	0.00415203	-0.0139858	0.0030694	-0.000840243	0.00381627	0.00766532	0.0096547	0.0141355	-0.00538565	0.0108094	-0.00538881
Hungary_Conqueror_Elite	SE-16.SG	-0.00578734	0.00158898	-0.0038717	0.00159171	6.75017e-05	-0.00967294	0.0012359	-0.00318081	0.00263369	0.00724127	-0.013144	-0.00033267	0.00195683	0.00166398	0.0110282	0.00606157	-0.0010324	1.42519e-05	6.5122e-05	0.00236323
Hungary_Conqueror_Elite	SE-23.SG	0.00202305	0.00337386	-0.0010812	0.000813354	-0.00128059	-0.0108819	0.00533656	-0.00720104	-0.00205359	0.00432957	-0.00631713	0.000112958	-0.00657497	0.00189653	-0.00234821	0.000162729	0.00358383	-0.00277177	0.000726258	0.00290744
Hungary_Conqueror_Elite	SE-64.SG	0.00886457	0.00768142	0.00446215	-0.000515713	0.00147428	-0.0163414	0.0037264	-0.0086355	-0.0018501	0.00391209	-0.00117681	-0.00850583	-0.00187479	0.0036527	0.00396035	0.00649662	-0.000328284	-0.00370089	-0.00392848	0.000738236
Hungary_Conqueror_Elite	SE-114.SG	0.0113723	0.00075504	-0.00420077	-0.00265851	0.00136359	-0.0138949	0.00332697	-0.00715184	-0.0046457	-0.00202551	-0.00480345	-0.00315523	-0.0043047	-0.00333053	0.00156763	-0.00351063	-0.00638323	-0.00221868	-0.00261954	-0.0053741
Hungary_Conqueror_Elite	SEO-4.SG	-0.0122158	0.00275514	-0.00214013	0.00750595	-0.0034565	-0.00674697	0.00815307	-0.00585621	0.00592666	0.00176889	-0.010562	0.00263431	-0.004784	-0.00422078	0.00170351	0.000168535	-0.00617312	-0.000918818	0.00244701	0.00897825
Hungary_Conqueror_Elite	SO-5.SG	-0.00897688	0.0052023	-0.00170514	0.00382058	0.00137205	-0.0130291	-0.00204402	-0.0032255	0.00266724	-0.00210533	0.00123991	-0.000248101	-0.00834824	-0.00241462	0.0060783	-0.00120494	-0.00264238	0.000279529	-5.40311e-05	-0.00985351
Hungary_Conqueror_Elite	SP-9.SG	-0.0139631	0.00285699	-0.0035325	0.00308565	0.00130097	-0.00637047	-0.00437827	-0.00277215	0.00516329	0.000410513	-0.00694503	0.000898947	0.000647526	-0.0011036	0.00599971	0.00526226	0.00227484	0.00325158	0.00530412	0.00361004
Hungary_Conqueror_Elite	SP-10.SG	-0.00827317	0.00497266	-0.000851154	0.00603193	0.00537099	-0.0101836	-6.48513e-05	-0.000501322	0.00014883	-0.00286011	-0.0119082	-0.00197172	0.00504078	0.000698987	-0.00247646	0.00162781	-0.00200044	-0.00783181	0.0076087	-0.00849978
Hungary_Conqueror_Elite	SZAK-4.SG	-0.0130901	0.0103995	0.00525252	0.0106217	0.0108829	-0.0146847	-0.014949	0.00684404	0.00582326	-0.0125949	0.000188822	0.00262788	0.00458961	-0.000444172	-0.00145797	-0.00744413	-0.00755017	0.00562941	0.00197775	0.00243205
Hungary_Conqueror_Elite	TCS-2.SG	-0.0126975	0.00834511	0.00220977	0.010631	0.00558745	-0.0134373	-0.00833275	0.0110308	0.00739122	-0.00631759	0.00313994	-0.000118154	0.00174573	-0.000439712	-0.000495631	0.00192883	-0.00131725	0.00159229	0.00945689	0.00642633
Hungary_Conqueror_Elite	TCS-5.SG	0.0101669	0.00482352	0.000132986	-0.000446658	0.00300668	-0.0149795	0.00625862	-0.00363131	0.00274364	0.00140565	-0.00479242	-0.00506143	0.000143099	-0.00656996	0.0102649	0.00975843	0.00452495	-0.00837127	0.00764744	0.00831726
Hungary_Conqueror_Elite	TCS-18.SG	0.0101668	0.00547244	0.00251264	0.00027882	-0.000120247	-0.0136357	0.00343243	-0.00406136	-0.000604574	0.0029548	-0.00472838	-0.00929901	-0.00185987	-0.00384717	0.00429404	0.00270128	-0.00628113	-0.00594381	0.0049414	-0.0145156
Hungary_Conqueror_Elite	VPB-310.SG	-0.00576363	0.00441161	0.00182524	0.00593385	0.00213013	-0.0120119	-0.00315637	-0.000695357	0.00230721	0.00147357	-0.0112167	-0.00575447	0.00100034	-0.00655181	0.00613863	0.00412976	-0.00211727	0.00190537	0.000697818	-0.00280605
Hungary_C_Balaton_Lasinja	I1907	0.0151879	-0.00286712	-0.0119472	-0.0350685	0.0153023	0.0137113	-0.000216748	0.00500022	-0.00549719	-0.00943029	0.00524819	0.00591164	0.0069897	0.00307154	-0.00783786	-0.00449006	-0.00146148	-0.0111396	0.00127203	-0.00412152
Hungary_C_Balaton_Lasinja	I4189	0.0146956	-0.00327109	-0.013988	-0.0322408	0.0170932	0.0135216	-0.00367903	0.00151234	-0.00825335	-0.0124207	0.00813186	0.00733283	0.00818022	0.00926312	-0.00740738	-0.00232042	-0.00418276	-0.0103824	0.00227459	-0.000280638
Hungary_DanubeTisza_EAvar	A1801	-0.036741	0.00233875	-0.0070808	-0.00995295	-0.00261243	0.00572368	0.0156722	-0.00542685	0.0184237	0.00286016	-0.0107893	0.00159403	-0.00043827	0.00218132	0.00265741	0.00140121	0.012453	0.00846219	0.0256648	-0.0121772
Hungary_DanubeTisza_EAvar	A1802	-0.0395196	0.00141143	-0.00675281	-0.0133501	-0.000910273	0.0065154	0.00972962	-0.0027757	0.0186804	0.0010551	-0.0108035	-0.00852677	0.0013501	0.00634469	0.00326949	0.00593707	0.00417524	-0.00615479	0.0188022	-0.00321948
Hungary_DanubeTisza_EAvar	A1816	-0.039651	0.00257737	-0.00854707	-0.0132889	-0.000767772	0.00621611	0.00529938	-0.006492	0.015146	0.0068544	-0.00733283	-0.00168347	3.06107e-05	-0.00117483	0.000351841	0.00193255	0.00324878	-0.00051108	0.0162131	-0.0125827
Hungary_DanubeTisza_EAvar	A1818	-0.03612	0.00330733	-0.00777585	-0.00980852	0.000832538	0.00925892	0.00570185	-0.0012279	0.0120085	-0.00869796	-0.0100403	-0.00130614	0.000503186	0.00510884	0.00618659	0.00641546	0.00302566	0.00179313	0.0140331	-0.00868494
Hungary_DanubeTisza_EAvar	A1819	-0.0394652	0.00216954	-0.00795723	-0.012975	0.00134166	0.00329236	0.00659318	-0.00105181	0.0228598	0.00230334	-0.0119356	-0.0049005	-0.00458494	0.00413738	0.00993419	0.00650421	0.00740704	0.000512964	0.025233	-0.0154614
Hungary_DanubeTisza_EAvar	A1821	-0.0386778	0.00296114	-0.00907054	-0.0109274	-0.00210639	0.00223042	0.00391092	-0.00180996	0.0127911	0.00476899	-0.00504462	-0.00052217	-0.000700883	-0.000709658	0.0145527	0.00824422	0.00447535	0.00166844	0.0219724	0.00376831
Hungary_DanubeTisza_EAvar	A1822	-0.0383235	0.0019483	-0.0078056	-0.0123132	-0.00519374	0.00846826	0.00828767	-0.00757426	0.00960001	0.00262792	-0.0100013	0.000402069	0.00338782	0.00407855	0.00738067	0.00590018	0.0017302	-0.000457518	0.0294077	-0.00851514
Hungary_DanubeTisza_EAvar	A1823	-0.0387438	0.00145311	-0.00861117	-0.0150005	-0.00230488	0.00736648	0.00479758	-0.00357224	0.0132495	-0.000391724	-0.0115314	-0.00311488	-0.000154271	0.00263003	0.00703752	0.00310819	-0.00414115	-0.00407931	0.0215709	-0.0083369
Hungary_DanubeTisza_EAvar	I18743	-0.0389571	0.000409876	-0.0079103	-0.0126608	0.00331414	0.0177469	0.00577731	-0.00485121	0.0231076	0.00889182	0.00112471	-0.00188041	-0.00151462	0.0028829	0.00143391	0.00662703	0.0064425	0.00192146	0.0191497	-0.00400378
Hungary_DanubeTisza_Eavar_o	A1817	-0.0132992	-0.00233447	-0.0104668	-0.00759699	0.00154822	0.00405797	0.00205569	0.00141331	0.00820171	0.00432061	-0.0149699	-0.00144533	-0.00278566	0.00569026	0.00857231	0.0031685	-0.00200259	0.00224061	0.0141896	0.0037294
Hungary_DanubeTisza_LAvar	A1809	-0.0290512	0.00179537	-0.00596142	-0.00722258	-0.00158552	0.00559558	0.00950838	-0.00738732	0.0083314	0.00493437	-0.00850069	-0.00347869	0.00264032	-0.00365154	0.00998724	0.00174622	-0.00241426	-0.0102167	0.0161782	-0.00725893
Hungary_DanubeTisza_LAvar	A1810	-0.0307189	0.00121793	-0.006477	-0.0096522	-0.00561545	0.00803772	0.00456999	-0.000992677	0.0115364	0.00589792	-0.00221473	-0.00136872	0.001825	0.000162011	-0.00191423	0.00893269	0.00649249	-0.00243374	0.0107968	0.000990766
Hungary_DanubeTisza_LAvar	A1813	-0.0288295	0.00170772	-0.00704748	-0.00540794	-0.0013023	0.00580106	0.00841877	0.000163446	0.0114578	-0.00167301	-0.0082196	-0.00495055	-0.00259034	-0.00403179	0.0153785	0.00810434	0.00554528	-0.00956713	0.0236006	-0.00549391
Hungary_DanubeTisza_LAvar	A1814	-0.0274378	0.00125866	-0.0078044	-0.00839655	-0.00422914	0.00437376	0.0125859	-0.00410281	0.013967	-0.000935108	-0.0178507	-0.00458662	0.00362313	-0.0110736	0.0101013	0.00927695	0.00416396	-0.0115374	0.025618	-0.00620541
Hungary_DanubeTisza_LAvar	A1815	-0.0263852	0.000174151	-0.00814545	-0.00629805	-0.00415125	0.00749805	0.0123827	0.00400904	0.0136248	-0.00278635	-0.0126867	-0.00385503	0.00069587	-0.00796817	0.0166513	0.00951125	0.000386278	-0.00993514	0.0287535	-0.000622634
Hungary_DanubeTisza_LAvar	I18222	-0.0233144	-0.000737596	-0.00836922	-0.00575404	0.0051331	0.0162974	0.00518986	-0.00137178	0.0178987	0.00459231	-0.00358951	0.00478118	0.00487344	-0.00043936	0.00348005	0.00412895	0.0114354	0.00478149	0.0184591	-0.00460836
Hungary_DanubeTisza_LAvar	I18225	-0.0263106	0.00224392	-0.00639754	-0.00972754	0.00544472	0.0133538	0.00686516	-0.00273063	0.0221997	0.00479364	-0.002238	0.0037647	0.00357166	0.00201003	0.00168504	0.00422072	0.0145176	0.00365288	0.00435649	-0.00982903
Hungary_DanubeTisza_LSarmation_EHun	A181014	0.00864329	0.00541773	0.00111211	0.00126387	0.00533528	-0.00777325	0.00373557	-0.00964431	0.00171571	-0.000963299	0.00561245	-5.8529e-05	-0.00186321	-3.05566e-05	0.0103886	0.000759356	-0.000217874	-0.00124779	-0.00857946	0.000609365
Hungary_DanubeTisza_LSarmation_EHun	A181015	0.00726298	0.0052152	0.000647089	0.00620041	0.00307394	-0.00534751	-0.00111324	-0.0060539	-0.00482898	-0.00528294	-0.00180958	-0.00415336	-0.00150324	0.00398396	-0.000102985	-0.00315779	0.000550532	-0.0071206	0.0032914	0.00300018
Hungary_DanubeTisza_LSarmation_EHun	A181019	0.0086404	0.00708988	-0.00109033	0.0016957	0.0011434	-0.00463014	0.000242594	-0.0116913	0.00114261	0.0022357	0.00158291	-0.0020126	-0.000819696	-0.00103141	0.0120184	0.00214454	0.00270857	-0.00297263	-0.00700546	-0.00123981
Hungary_DanubeTisza_LSarmation_EHun_oWest	A181018	0.00937618	0.010791	0.00680165	0.00166577	0.00224201	-0.0119033	0.0045362	-0.0130448	0.00468319	0.00736852	-0.00147667	-0.0103046	-0.00818102	0.00493812	0.00649613	0.0063931	0.00499796	-0.000925506	0.0172923	-0.00101934
Hungary_DanubeTisza_MAvar	A1812	-0.0378576	0.00186082	-0.00814335	-0.0123829	-0.0022936	0.00682367	0.0107501	0.0026138	0.0164616	0.00175378	-0.0106016	-0.00674272	0.00108017	-0.00260294	0.00528184	0.0125279	0.00284999	-0.011017	0.0266084	-0.00323615
Hungary_DanubeTisza_MAvar	I18742	-0.0373902	0.00465067	-0.00787435	-0.0107307	0.00448492	0.0140328	0.0030855	0.00341583	0.0218617	0.00511852	-0.00402544	0.00367908	-0.0060684	-0.00539803	0.000120575	0.00786552	0.0145794	0.005156	0.023552	-0.0184074
Hungary_DanubeTisza_MLAvar	A1811	-0.0377747	0.00199444	-0.00732317	-0.0120281	-0.0025058	0.00844902	0.00819075	0.000602111	0.0170428	0.00235706	-0.00772187	-0.00658723	0.00500527	-0.00374689	0.00888107	0.0108059	-0.00063754	-0.00425106	0.0303864	-0.00110896
Hungary_DanubeTisza_MLAvar	I18223	-0.0356924	0.00247036	-0.0072711	-0.00909217	0.00299008	0.0200382	0.00754136	-0.00616929	0.0142731	0.00943196	-0.00751156	-0.00291541	-0.0017559	0.00297887	0.00617927	0.00700569	0.0144322	0.00328133	0.0235613	-0.0085104
Hungary_DanubeTisza_MLAvar	I18224	-0.0329463	0.00114375	-0.00775937	-0.0125756	0.00481805	0.0189213	0.00464213	-0.00214449	0.0267452	0.00243597	-0.000425222	-0.004927	-0.00215771	-0.0010496	0.00149052	0.0059975	0.013706	0.00832224	0.0140862	-0.0103927
Hungary_EarlyArpadian	IBE-90.SG	0.00580962	0.00478985	-0.000204438	-0.00043742	0.00293598	-0.0139488	0.00569399	-0.0057006	0.00131087	0.00442331	-0.0052484	-0.003103	-0.00177493	0.000151757	0.0012659	0.00436297	0.000646785	-0.00136822	0.00211737	-0.00366877
Hungary_EarlyArpadian	IBE-106.SG	0.00890352	0.0048885	0.00171064	-0.00193314	0.00708556	-0.013027	0.00494174	-0.0108059	-0.00164029	-0.00205152	-0.00471808	0.00520013	0.003101	0.0023411	-0.00270654	0.000864229	0.0072405	0.00200321	0.00171953	-0.00929972
Hungary_EarlyArpadian	IBE-107.SG	0.00937298	0.00588537	0.00132702	-0.00285202	0.000656616	-0.0155125	0.00193808	-0.00568543	-0.0011954	-0.000704525	-0.00298419	-0.00520904	-0.00337677	-0.000200003	0.00371083	0.00122249	0.000100315	0.00302303	-0.000209749	-0.00356395
Hungary_EarlyArpadian	IBE-116.SG	0.00880063	0.00538261	0.000939988	-0.00076031	-0.00130089	-0.0141915	0.000944394	-0.00855878	0.00135791	0.00521805	-0.00506076	-0.00425893	-0.00720109	-0.000102358	0.000695329	0.00174196	0.00313876	-0.00447316	0.00402965	-0.00408804
Hungary_EarlyArpadian	MH-88.SG	0.0100481	0.00552758	-9.9343e-05	-0.00123692	0.00377915	-0.0145941	0.00321307	-0.00718626	0.000326657	-0.000735735	-0.00540771	-0.00322725	-0.00215311	0.000298448	0.0034026	0.00264539	0.000660548	-0.00941948	-0.00226371	0.00086361
Hungary_EarlyArpadian	MH-107.SG	0.000275362	0.00542589	0.00271113	0.00161865	0.00777097	-0.0152287	-0.000559651	-0.00439525	-0.00200071	-0.00287114	-0.0106205	-0.00720178	0.00087762	0.0012569	0.00520817	0.00181406	0.000256852	0.00437429	0.000218903	0.000588235
Hungary_EarlyArpadian	MH-153.SG	0.00948914	0.00650191	0.00228401	-0.00177441	0.000995759	-0.0176858	0.000762248	-0.00683145	8.9767e-06	0.00169047	-0.00109714	-0.00238954	-0.00586416	0.00276369	0.0107833	0.00235328	0.00540508	0.001581	0.00183981	-0.00624758
Hungary_EarlyArpadian	PLE-95.SG	0.000218515	0.00714208	0.00315729	0.000321138	0.00440532	-0.0190313	0.00437369	-0.00940946	-0.00270202	-0.00123349	-0.00791741	-0.00265655	0.00485374	-0.00182316	0.00758965	0.00357357	-0.00311831	-0.00661951	-0.00746996	-0.000966917
Hungary_EarlyArpadian	PLE-115.SG	-0.000961773	0.00324299	-0.000426591	0.0039433	-0.00354449	-0.0139249	0.00344109	-0.00557669	0.0066832	-0.00219886	-0.00892778	0.00217458	0.000748323	0.000767937	0.00648234	0.00545481	0.0034744	-0.00222662	0.00696409	0.00115852
Hungary_EarlyArpadian	PLE-327.SG	-0.00180942	0.00389158	-8.54661e-05	0.00376254	0.00158119	-0.0127794	-0.00252278	-0.00379773	0.008346	0.00124809	-0.00813328	-0.00432835	0.00457788	0.00139246	0.00360032	0.0036697	0.0076498	-0.00410485	-0.00109102	-0.00267423
Hungary_EarlyArpadian	PLE-384.SG	0.00511485	0.00527832	0.00238898	0.00124713	0.00193803	-0.0135947	0.00144785	-0.00433593	0.000107379	0.00399367	-0.00104594	0.00250735	0.002979	8.65622e-05	0.0100977	0.00463907	-0.00075958	0.00257078	0.00567894	-0.00428691
Hungary_EarlyArpadian	PLE-418.SG	0.000212666	0.00468539	0.000396083	0.00527008	-0.000369681	-0.0121251	0.000244296	-0.00308765	-0.000113231	-0.0047774	-0.00429979	0.00078879	0.00395446	2.732e-05	0.000738098	-0.0018343	-0.00135701	-0.00260354	-0.00658092	0.00150026
Hungary_EarlyArpadian	PLE-441.SG	0.00676994	0.00731429	0.00106038	-0.000268224	-0.000369604	-0.0149393	0.00136959	-0.00886196	-0.00437187	-0.00210166	-0.0069897	0.00378689	-0.00412157	0.00491664	-0.000691152	0.00319818	-0.00054843	-0.00386939	-0.0011769	-0.00414905
Hungary_EarlyArpadian	VPB-600.SG	0.00919172	0.00796294	0.00398739	-0.00127233	0.000978666	-0.014844	0.000579415	-0.00920157	0.00178802	0.00435818	-0.00279849	-0.00497774	0.00868077	-0.00118735	0.00743401	0.0116832	0.00024339	-0.0120892	0.00646548	-0.00750844
Hungary_EarlyAvar	ACG-19.SG	-0.0219987	0.000692736	-0.00643962	-0.00961775	-0.00573675	-0.0040774	0.00501138	-0.000265295	0.00833648	-0.00236375	-0.0165498	-0.000626105	0.00200504	-0.00339775	-0.00119351	0.00475401	0.00517598	-0.00108593	0.00298158	0.0058708
Hungary_EarlyAvar	AN-286.SG	0.0101068	0.0123958	0.010681	-0.00216383	0.0047825	-0.0185632	-0.000255941	-0.0162888	0.00231128	0.00363363	0.00945838	-0.0013977	-0.00922003	0.00100482	0.00433254	0.00335012	0.00815552	-0.00135746	0.00621963	-0.00279032
Hungary_EarlyAvar	AN-376.SG	-0.0370893	0.00172241	-0.00789936	-0.0112005	-0.00721281	0.000740055	0.0137081	-0.0078199	0.00791917	-0.000995094	-0.0101307	2.85062e-05	-0.00315903	-0.0031713	0.00695153	0.00385355	0.00152591	0.00378654	0.022708	-0.00552046
Hungary_EarlyAvarbalt	CSB-9.SG	0.00959693	0.01427	0.0137215	0.00710708	0.00363648	-0.018758	0.00361503	-0.012855	0.0071628	0.00971914	-0.006568	-0.0132605	0.000410483	0.00289004	0.0155444	0.0130878	0.00237061	-0.0119731	-0.00616518	-0.00293935
Hungary_EarlyAvar	CSPF-114.SG	-0.0389316	0.00164418	-0.0097104	-0.011471	-0.00233718	-0.000594682	0.00546583	0.00132343	0.012459	0.007461	-0.0134924	0.000998279	-0.00366291	-0.00153249	0.011866	0.0101789	0.00716624	0.00165385	0.0135256	-0.00711364
Hungary_EarlyAvar	FU-193.SG	0.00364635	-4.87665e-05	-0.0056419	-0.00269426	-0.000716206	-0.0090224	0.00463922	-0.00718563	0.000339588	-0.00235066	-0.00752844	0.000960429	-0.00737319	-0.00397027	-0.000370947	0.00334008	-0.00252284	-0.000944933	0.00187724	0.00081833
Hungary_EarlyAvar	FU-215.SG	-0.0362325	0.00197966	-0.00880709	-0.0111362	-0.00245379	0.000267237	0.0081916	-0.000181092	0.0101291	-0.00758616	-0.0153586	-0.000975469	-0.00473981	0.0019979	0.0075129	0.00778813	0.000323337	0.000695053	0.0172425	-0.0139946
Hungary_EarlyAvar	HC-168.SG	0.00366645	-0.00210275	-0.00707623	0.0030107	-0.00296163	-0.00679685	0.000651082	-0.00100216	-0.000673968	-0.00556338	-0.0123131	0.00507886	-0.0034314	0.00177813	0.0031418	-0.000258682	-0.00402248	0.00255582	-0.00414619	-0.00227752
Hungary_EarlyAvar	KFP-30a.SG	-0.0360739	0.000914807	-0.00621517	-0.011197	-0.00345479	0.00279346	0.0113406	-0.00536132	0.00824186	0.00353321	-0.00562802	-0.00186459	0.00210414	-0.00530801	0.0040172	0.00296805	-0.00127319	0.00131631	0.00703581	-0.00612579
Hungary_EarlyAvar	KFP-31.SG	-0.0382146	0.00271744	-0.00848905	-0.0101267	0.00183675	-0.00366475	-0.000515777	0.00463074	0.0182175	0.000119725	-0.00427224	-0.00483167	-0.00467452	-0.00533347	0.00452678	0.00602883	-0.00222017	0.00363981	0.0147757	-0.0066616
Hungary_EarlyAvar	MM-61.SG	-0.00731548	0.00127133	-0.00390707	0.000640664	0.000945575	-0.00544462	0.00814675	-0.00631305	0.00380515	0.0024301	-0.00907586	0.00328917	-0.000266041	-0.00218278	-0.00238234	0.0078969	0.00324192	-0.00524545	0.00557341	-0.00229978
Hungary_EarlyAvar	MM-80.SG	-0.0278432	0.00215351	-0.00257706	-0.00363468	-0.00256775	0.00550519	0.0140883	-0.0112531	0.00778277	0.00213765	-0.0221834	0.00566189	-0.00464432	-0.00185357	-0.00414585	0.00324935	0.00303627	-0.00643494	0.014388	-0.00246189
Hungary_EarlyAvar	MM-83.SG	-0.0143606	0.0014325	-0.00257372	-0.00203025	-0.00365054	-0.00559451	0.00573578	-0.00745799	0.00293171	-0.00177669	-0.00776653	-0.00289117	-0.0018763	-0.0021467	0.00592429	0.00182113	-0.000124672	-0.00116917	0.0018578	-0.00229229
Hungary_EarlyAvar	MM-131.SG	0.0121242	0.000414575	-0.00899704	-0.0071697	0.00640118	-0.0135486	0.00128143	-0.00351186	-0.00492045	-0.00734921	-0.0065665	0.00583513	-0.00257455	0.00428652	-0.00013964	-0.00114412	0.000659822	-0.000182552	0.000239133	-0.00786068
Hungary_EarlyAvar	MM-240.SG	-0.00547607	0.00221527	-0.00334195	0.00323421	0.00134729	-0.00960779	0.00180733	-0.0025769	-0.00153994	-0.00973589	-0.0108352	0.000603252	0.00423873	-0.00191293	-0.00187326	-0.000526712	-0.0056838	-0.00304809	0.00132986	-0.00538313
Hungary_EarlyAvar	MM-245.SG	-0.0376956	0.00164	-0.00801876	-0.0113794	-0.00142227	-0.000344608	0.00831582	-0.00644711	0.0107144	0.00299881	-0.00713155	0.00320909	0.00261041	0.00137418	-0.000513308	0.0103556	0.00303072	0.00122549	0.0081525	0.000526105
Hungary_EarlyAvar	MS-43.SG	0.0101742	0.000825826	-0.00397264	-0.00434151	0.00279881	-0.0121775	0.00387629	-0.00360827	-0.0020643	-0.00544283	-0.00610932	-0.00465328	-0.000660043	-0.00251351	-0.0014229	-0.0062801	-0.00583948	-0.00352763	0.00644503	0.0104594
Hungary_EarlyAvar	MS-45.SG	0.0104711	0.000385005	-0.00565464	-0.00235777	0.00494007	-0.0113672	0.00478706	-0.00803174	-0.00263416	-0.00547819	-0.00227479	-0.00589346	-0.00501831	0.00389669	-0.0027653	-0.00249325	-0.00446388	-0.00636086	0.00460802	0.0105085
Hungary_EarlyAvar	SSD-17.SG	0.010843	0.00185888	-0.00300585	-0.00264636	-0.00284535	-0.0143233	0.00351712	-0.00854982	-0.00376283	-0.00166103	-0.00536317	-0.00577602	-0.00613896	0.0061443	0.0134999	0.0017703	0.00207273	-0.00757364	0.00851212	0.00635957
Hungary_EarlyAvar	SSD-58.SG	0.0118439	-0.000977206	-0.00903967	-0.00547592	0.00389091	-0.0137887	0.00122582	-0.00395489	-0.00920006	-0.00596281	-0.00281787	0.000496696	-0.00250364	0.00570438	0.0010162	0.00635923	-0.00183502	-0.0048636	0.000891207	-0.00258659
Hungary_EarlyAvar	SZF-26.SG	0.0111967	0.000838355	-0.00246551	-0.00351313	0.00433882	-0.0142397	-0.00257849	-0.00661175	-0.00587035	-0.00111067	-0.00806623	-0.00194623	-0.00474214	0.00398543	0.00265049	0.004136	-0.00557699	-0.000679417	-0.00865789	-0.00410998
Hungary_EarlyAvar	SZF-43.SG	0.0114983	0.00258896	-0.00186238	-0.00519082	0.00103084	-0.0152243	-0.00047283	-0.0091546	-0.00534485	-0.000457382	-0.00366937	-0.00323252	-0.00158712	0.00634684	0.00738818	0.0087763	-0.00176686	-0.000431102	-0.000121271	-0.00625873
Hungary_EarlyAvar	SZF-181.SG	0.00647719	0.00603749	0.0029946	0.00221686	0.00576099	-0.0172708	0.00212133	-0.00826176	0.00242072	0.00142167	-0.0057623	-0.00675292	0.0033424	-0.00285221	0.00185558	0.00412424	0.00132312	-0.00290095	0.00680662	0.0055138
Hungary_EarlyAvar	SZF-371.SG	0.0060047	-0.00187934	-0.00878741	-0.003827	0.00264527	-0.00929267	0.000774095	-2.17289e-05	-0.00379255	0.00104521	-0.0100734	0.000280805	-0.00322514	-0.00371154	0.00946738	0.00617373	-0.00650677	-0.00278346	-0.00580842	0.00560539
Hungary_EarlyAvar	SZK-102.SG	0.0122471	-0.00501206	-0.0138007	-0.00703193	0.00185313	-0.011542	0.00399428	-0.00295569	-0.00193123	-0.00182021	-0.0112643	-0.00107797	-0.00907007	0.00178203	0.00582775	0.00548121	-0.00492132	0.00153319	-0.000637539	0.00993178
Hungary_EarlyAvar	SZK-213.SG	-0.0133129	-0.00196316	-0.0106374	-0.00935347	-0.00174265	-0.00444835	0.00498169	-0.00759005	0.00274523	-0.00635903	-0.00725526	0.0122186	0.000498928	0.00240721	-0.00217658	0.00131181	2.82952e-05	-0.00665129	0.0106635	0.00230583
Hungary_EarlyAvar	SZOD1-76.SG	-0.00487754	-4.44341e-05	-0.00524244	0.0043429	-0.0018057	-0.00507913	0.00669218	-0.00581838	2.8914e-05	-0.00285844	-0.0119609	0.009721	-0.00154359	0.000312111	0.00415198	-0.000128624	0.00390829	-0.00743373	-0.00120101	-0.00342231
Hungary_EarlyAvar	SZOD1-127.SG	-0.0136718	0.000825615	-0.00566252	-0.00296369	-0.00439984	-0.00603393	0.00919695	-0.0096915	0.00432355	0.00574947	-0.00994929	0.00216529	0.00368555	-0.00312109	0.000284098	0.00235474	-0.00353519	0.00526144	0.00691391	0.00368516
Hungary_EarlyAvar	SZOD1-187.SG	-0.026831	0.00276658	-0.00328703	4.76479e-05	-0.000628475	4.60767e-05	0.00634671	-0.00757534	-0.00118253	-0.00399095	-0.0132298	-0.00226939	-0.00542491	0.00192214	0.00301857	0.00921528	-0.000261699	0.00489137	0.0165481	-0.00209244
Hungary_EarlyAvar	SZOD1-554.SG	-0.023047	0.00245179	-0.00275033	-0.00356431	-0.0029744	-0.000648024	0.0059272	-0.00928092	-0.00140874	-0.000734782	-0.0130874	-0.000757548	-0.00107282	-0.0019288	0.00909817	0.00912081	0.00239281	0.00134013	0.0115148	-0.00323723
Hungary_EarlyAvarslav	SZOD1-829.SG	0.0107763	0.00596019	0.000533817	0.000821414	-0.00182567	-0.0156919	0.00699059	-0.00406614	-0.00272934	0.00313989	-0.00793329	-0.00290213	-0.00905772	-0.000776068	0.0036647	-0.00201449	0.00806658	-0.000227966	0.00969527	-0.00431754
Hungary_EarlyAvar	SZRV-54.SG	-0.00952407	0.00148947	-0.00451037	0.00224971	-0.00305765	-0.00297082	0.002935	-0.00710533	0.000566053	0.00145993	-0.00965859	-0.000403387	0.00248119	-0.00834357	-0.00112641	-1.93093e-05	0.00408868	-0.0029346	0.0117557	-0.00425773
Hungary_EarlyAvar_Elite	CS-465.SG	-0.0371298	0.00151403	-0.00731571	-0.00973973	-0.00501464	-0.00435492	0.0151296	-0.00601157	0.0161666	0.00326006	-0.0130262	0.00481456	0.00152328	0.0018218	0.00499422	-0.00176457	0.0115404	0.0117763	0.0230336	-0.0115615
Hungary_EarlyAvar_Elite	DK-701.SG	0.00384086	0.00978451	0.00659183	0.00339911	0.00261521	-0.0179185	2.05057e-05	-0.00849655	0.00220305	0.0069723	-0.00254383	-0.0062002	-0.00204853	0.000923022	0.00695345	0.00503761	9.7913e-05	0.00305617	-0.00221284	-0.0111396
Hungary_EarlyAvar_Elite	FGD-4.SG	-0.0355187	0.00229199	-0.00590485	-0.00766799	-0.00580226	0.00178351	0.0126344	-0.00794965	0.0124797	-0.00347853	-0.0126828	0.000865095	-0.00183096	-0.00122174	-0.000808675	0.0010552	0.00744784	0.00264685	0.0127437	-0.00650982
Hungary_EarlyAvar_Elite	KFP-6.SG	-0.0137266	0.00635512	-0.00116216	-0.00706531	0.000320491	-0.0090975	0.0125546	-0.00616897	0.0106169	0.00702749	-0.00496608	-0.00087015	-0.00113184	0.00199949	0.00387569	0.010852	0.000810733	-0.000719341	0.0203775	0.000241423
Hungary_EarlyAvar_Elite	KFP-7.SG	-0.0376716	0.0029631	-0.00680671	-0.0131348	-0.000217214	0.000579353	0.0106775	-0.00492208	0.0163051	0.00173591	-0.0151828	-0.000434541	-0.00327682	-0.000579735	0.00622705	0.00361123	0.0104973	-0.003075	0.0223015	-0.00746117
Hungary_EarlyC_Tiszapolgar_Bodrogkeresztur	I2793	0.0142169	-0.00287126	-0.0144262	-0.0330408	0.0125789	0.0149275	-0.00363328	0.00901354	-0.00921436	-0.0135614	0.00596343	0.00356606	0.00625387	0.00786603	-0.000435276	0.000524904	-0.00203477	-0.0147463	0.00346377	0.00227369
Hungary_EarlyMidAvar	ALT-77.SG	0.0106106	-0.000381948	-0.0056974	-0.00460447	0.00101238	-0.0150897	0.00476553	-0.00815382	-0.00433447	-0.000550802	-0.00657179	-0.00610205	0.00210891	-0.00231321	0.0107063	0.00429608	-0.00343437	-0.00194821	-0.00346899	-0.00112343
Hungary_EarlyMidAvar	KPM-14.SG	0.0116228	-0.00327247	-0.00973201	-0.00621934	0.00353795	-0.0111917	0.00494108	0.000210233	0.00170542	-0.00218354	-0.0139436	-0.000152232	0.000872417	-0.00060793	0.00835014	0.000824938	-0.00699322	-0.00227903	0.000571158	-0.00785574
Hungary_EBA_BellBeaker	I2364	0.0126415	0.000853753	-0.00637435	-0.018606	0.0142118	0.0164471	0.000982818	-0.000830842	-0.00344872	-0.00270298	0.0101109	0.00445006	-0.000812566	0.00570686	-0.00765664	0.00196136	0.00755639	-0.00926914	-0.00272869	-0.000432112
Hungary_EBA_BellBeaker	I2365	0.0100908	0.00908062	0.0043195	0.00204043	0.0119068	0.0116734	-0.0010464	-0.00745942	0.00505235	0.0010847	0.0141438	-0.000748134	0.0085049	0.00249756	-0.00241846	-0.00239575	-0.001583	0.00600848	0.0047139	-0.00273259
Hungary_EBA_BellBeaker	I2741	0.0145806	0.000541269	-0.00758881	-0.033215	0.00583392	0.015209	0.00317168	0.00342726	-0.00790401	-0.00761265	0.0110395	0.00225988	-0.0112318	0.00776189	-0.0109241	-0.00172289	0.00163927	-0.00675077	-0.00362381	-0.00318351
Hungary_EBA_BellBeaker	I2786	0.00912539	0.0106778	0.0101536	0.0114543	0.0173927	0.0128666	0.00267535	-0.0109526	0.00999712	0.00347537	0.0132494	-0.00347142	-0.000242619	0.000331551	0.00676	0.00216067	-0.00740612	0.0135357	0.00124733	-0.00408152
Hungary_EBA_BellBeaker	I7044	0.0131725	0.00169709	-0.00312387	-0.0245016	0.0144309	0.0260734	-0.0033571	0.00518949	-0.00294683	0.008177	0.00625001	0.00496936	-0.00433848	0.00230955	-0.00300932	-0.000511087	0.00280954	-0.0159103	-0.00693783	0.00109683
Hungary_EBA_BellBeaker	I7045	0.0134019	0.00334786	-0.00488318	-0.0236322	0.0129503	0.0230727	-0.00528751	-0.000385988	0.00528577	0.0068448	0.00646055	0.0011933	0.00522329	0.00734133	-0.000416628	-0.00629082	0.00862229	-0.00597499	-0.00942994	-0.0106481
Hungary_EBA_Mako	I1502	0.0112996	0.0135911	0.0111358	-0.0166257	0.00393412	0.0201109	-5.76548e-05	-0.00470975	0.0137988	0.0134373	0.00867692	-0.0045709	-0.00277715	0.00457361	0.00237803	-0.00440863	0.00578134	-0.0210706	-0.0109015	-0.00670104
Hungary_EBA_Protonagyrev	I7043	0.0114108	0.00322658	-0.00325004	-0.0098537	0.0170624	0.019905	-0.000800455	-0.00236412	0.00734524	0.00260181	0.0140287	-0.00111372	-8.04252e-05	-0.00137857	-0.00219181	-0.000962265	0.00430158	0.00407674	-0.00550326	-0.00141007
Hungary_EIA	I25507	0.0111249	-0.000171125	-0.00694958	-0.0129834	0.0119399	0.00542249	0.00156357	-0.00507892	0.00188096	0.000232782	0.00288773	-0.00245193	-0.00288285	0.00460586	-0.00630522	0.00209711	0.00311505	-0.00414908	-0.00309321	-0.00497872
Hungary_EIA	I25508	0.0117855	0.00531394	-0.000979428	-0.0105863	0.0145034	0.00828019	0.000420353	-0.00706985	0.00168229	-0.002136	0.00725083	0.000746964	-0.00666979	0.00750259	-0.00996105	-0.00621746	-0.00767069	-0.00314475	0.000469906	-0.00133081
Hungary_EIA_Hallstatt	I18227	0.011523	0.00806829	0.00228348	-0.00986688	0.0137072	0.0104976	0.00367427	-0.00441982	0.00354827	0.00816852	0.00851834	0.00315367	0.000554277	0.00185074	0.00846592	0.000387821	0.0113539	-0.000350717	0.00576641	-0.00412266
Hungary_EIA_o3	I25525	0.010417	0.0126335	0.0105691	-0.00167664	0.00651642	0.00243688	0.00384943	-0.00875471	0.00579078	0.0127256	0.0108326	-0.00322219	-0.00465124	0.00108187	0.00560643	0.0020277	0.00527355	-0.00314381	-0.00497188	-0.0101135
Hungary_EIA_Prescythian_Mezocsat	I11683	0.0112976	0.00243231	-0.00547852	-0.00831154	0.017327	0.00570907	-0.00178705	-0.00909941	0.00644446	0.0080037	0.00735746	0.00197305	-0.00109938	0.00189429	-0.00614417	0.000821275	0.00263961	0.0031575	-0.0213358	-0.00642671
Hungary_EIA_Prescythian_Mezocsat	I18211	0.00941053	0.00720907	0.00284404	-0.00192028	0.0141437	0.0100532	0.00119223	-0.00406374	0.00635063	0.00431986	0.00479457	-0.00124742	-0.00285719	0.00402898	-0.0026766	-0.0045981	0.00357828	-0.00206964	-0.00496471	0.00104773
Hungary_EIA_Prescythian_Mezocsat	I18213	0.011177	0.00736984	0.00201023	-0.00742279	0.0127138	0.0116454	0.00189964	-0.00230224	0.00200542	0.00547819	0.013617	0.00127031	-8.71852e-05	0.00445074	-0.00189185	-0.00578859	0.00383939	-0.00424419	-0.00526157	-0.00876274
Hungary_EIA_Prescythian_Mezocsat	I18239	0.0108973	0.00450342	-0.000804026	-0.00973928	0.0110328	0.00913839	0.00194143	-0.00128727	0.00365785	0.00449053	0.00532222	0.00184568	-0.00736943	0.00411015	0.00663728	-0.00372562	0.000710979	-0.00679409	-0.00584773	-0.00390462
Hungary_EIA_Prescythian_Mezocsat	I18245	0.0117724	0.00821765	0.00367547	-0.00764603	0.00940143	0.00800653	0.000423635	-0.00141855	0.00922222	0.00719849	0.00655155	0.00097073	0.00150994	0.00157925	0.0091167	0.00455132	0.00458345	-0.00725449	-0.016363	-0.00686331
Hungary_EIA_Prescythian_Mezocsat	I18246	0.0115298	0.00542745	0.00235008	-0.0089579	0.0147139	0.010436	0.00412483	-0.00778902	0.00537849	0.00532537	0.00365603	-0.00199016	-0.00309036	0.00116149	-0.000193349	-0.00141839	0.00751228	-0.00983499	-0.00730736	0.000973845
Hungary_Hun	CSB-3.SG	0.00823323	0.00537008	-0.000525654	0.0010116	0.00116347	-0.0105184	0.00358276	-0.0038844	-0.00340176	-0.000805388	-0.00750299	0.00107974	-0.00852339	0.000475599	0.000616067	0.00312378	0.000620031	-0.0063069	0.00922721	0.000535543
Hungary_Hun	KMT-2785.SG	-0.00785558	0.00649032	0.000369408	-0.00119672	0.000740909	-0.00581115	0.00524571	-0.0128757	0.00367368	-5.44338e-05	-0.0102174	0.00438351	0.00216485	-0.000133013	-0.000637026	0.00375727	-0.00507728	-0.000320651	0.00506259	-0.00323837
Hungary_Hun	SEI-1.SG	0.00905021	0.00633065	0.00221771	0.00358572	0.00396827	-0.0135446	0.00536095	-0.00221213	0.00232889	0.00198775	-0.00195917	-0.00301604	-0.0110534	-0.00347088	-0.00087914	-0.000100373	-0.00419082	-0.00319671	0.00401561	-0.00251688
Hungary_Hun	SEI-5.SG	0.00886963	0.00597932	0.00230703	0.00334694	0.00309199	-0.0143684	0.00391508	-0.00410747	0.00270666	-0.00271825	8.6911e-05	-0.00249883	-0.0141213	-0.00139577	-0.000541141	0.00134359	0.00144847	-0.00135513	0.00619602	-0.0047374
Hungary_Hun	SEI-6.SG	0.00967854	0.00571468	-0.000640138	-0.00170115	0.00805291	-0.0125025	0.00613523	-0.0122835	-0.00696188	-0.00192609	-0.00771299	-0.000470407	-0.00287785	-0.0010122	0.00148807	0.00210342	0.00341338	0.000775943	0.00201638	-0.00349115
Hungary_Hun	SZLA-646.SG	0.0104843	0.0112876	0.00808987	0.00138149	0.00415927	-0.0161492	0.00628341	-0.013809	-1.06455e-05	0.00210225	-0.00275308	-0.000501997	-0.00233588	0.00412659	0.00353384	0.00442174	-0.00409157	-0.00097043	0.00987009	-0.00069821
Hungary_Hun_oEastAsian	ASZK-1.SG	-0.0332373	0.000488805	-0.00668842	-0.00780635	-0.010782	0.00415081	0.0251857	-0.0264602	0.000522429	0.00201304	-0.0303904	-0.00648231	-0.00124856	0.00757092	-0.0121965	-0.0128376	-0.0165986	-0.0214252	0.0246766	0.00327628
Hungary_Hun_oEastAsian	MSG-1.SG	-0.0332382	0.000799449	-0.006628	-0.00834679	-0.0101989	0.00352927	0.0252753	-0.0270638	-0.000800881	0.0025389	-0.0313514	-0.00619545	-0.000758665	0.00815194	-0.0116462	-0.0119499	-0.0150972	-0.0228521	0.0242144	0.00234741
Hungary_Hun_oEastAsian	VZ-12673.SG	-0.030022	0.00190713	-0.00406809	-0.00302953	-0.00335125	0.00297602	0.0137265	-0.0183457	-0.0028584	-0.00176175	-0.0172963	0.00664236	-0.000837722	-0.000491061	0.00337236	0.00392698	0.00457925	-0.00187308	0.00794714	0.0101678
Hungary_IA_LaTene	I4996	0.0114755	0.00680027	0.000380131	-0.00499109	0.00846589	0.00478588	0.00441953	-0.00813117	0.00256649	0.00373528	0.00897674	-0.0053431	-0.00681589	-0.00385394	0.00338159	0.00195357	0.00773675	0.00624099	-0.0059517	-0.00695366
Hungary_IA_LaTene	I18220	0.011295	0.00649953	0.000504738	-0.00838435	0.00810493	0.00456091	0.00071864	-0.00581092	0.00527262	0.00453735	0.0039637	-0.000890503	0.000919292	0.00308608	0.00574514	0.000798203	0.00846668	-0.0036369	-0.00511212	-0.0074746
Hungary_IA_LaTene	I18488	0.011641	0.00510947	0.00141125	-0.00816734	0.0143398	0.00866514	0.0066214	-0.00170031	0.00338024	0.00733302	0.00707379	-0.00392157	-0.00528553	0.00212074	-0.000734879	0.00209152	0.00680705	0.0125549	-0.00447073	-0.00708205
Hungary_IA_LaTene	I18526	0.0118923	0.00555512	-0.000394763	-0.0098684	0.0149838	0.0107129	0.00155486	-0.00603085	0.00461737	0.00232884	0.00595373	0.00530635	-0.00214349	0.0025773	-0.00258388	-0.00494736	0.0107787	-0.000269774	0.000273776	-0.00781351
Hungary_IA_LaTene	I18527	0.011	0.00709926	0.00191368	-0.00855438	0.0143572	0.0127376	0.00441268	-0.00671766	0.0081674	0.00355729	0.0111149	-0.00344176	-0.00451718	0.00715811	-0.00682327	-0.000237687	0.0106927	-0.00170521	-0.0102334	-0.00887232
Hungary_IA_LaTene	I18529	0.0111847	0.00440526	-0.00286972	-0.00598637	0.0151141	0.0051331	0.00125534	-0.00861693	0.0072976	0.0045866	0.0141116	0.00201925	0.0063252	0.00191592	-0.00313094	0.00361289	0.00743532	0.00353734	0.00142504	-0.0088377
Hungary_IA_LaTene	I18530	0.0119939	0.00563215	0.00186176	-0.0105391	0.00891128	0.0124775	0.0011691	-0.00681888	0.00229422	0.00223964	0.0111048	-0.00273357	0.00141007	-0.00489989	-0.00521484	-0.00284663	0.00650073	0.00248207	-0.00437523	-0.00684128
Hungary_IA_LaTene	I18531	0.0116064	0.00459231	-0.00212392	-0.00882187	0.0129625	0.00899239	0.00180766	-0.00586976	0.00836305	0.00533029	0.0118889	-0.0017895	-0.003297	0.0121038	-0.00463079	-0.00654008	0.0111816	0.00420907	-0.00675631	-0.0032312
Hungary_IA_LaTene	I18834	0.0114935	0.00461532	-0.00283241	-0.00859198	0.0160652	0.00898267	-0.000536051	-0.00550031	0.00246179	0.00518978	0.00823008	-0.000936454	-9.74517e-06	0.0067973	0.0041935	0.000186852	0.00640319	-0.00164418	-0.00808779	-0.00888999
Hungary_IA_LaTene	I18838	0.0124367	0.00517078	0.00102649	-0.00997641	0.00864775	0.00902405	0.00158102	-0.00415595	0.0066251	0.00202499	0.0104689	-0.000875307	-0.00819473	0.00035522	-0.00868234	-0.00283589	0.00553064	0.00192507	0.0013068	0.00180515
Hungary_IA_LaTene	I18840	0.0105872	0.00684967	0.000352685	-0.0105634	0.0135311	0.00915779	0.00313775	-0.00804702	0.00702281	0.00954211	0.0102392	-0.000924165	-0.00282372	-0.000227713	0.0058652	0.00587091	0.00133084	0.00841547	0.00162302	0.000404677
Hungary_IA_LaTene	I20752	0.0103529	0.0091954	0.00578352	-0.00197184	0.00729626	0.00323688	0.00346953	-0.0121447	0.00565845	0.00461008	0.00784234	-0.0110748	-0.00886975	0.00204279	-0.000623448	0.00386237	0.000900877	0.00511817	-0.00108433	-0.009927
Hungary_IA_LaTene	I25510	0.0112314	0.00327402	-0.00484855	-0.00715434	0.0102582	0.0032995	0.00354945	-0.00854083	0.00557303	0.00528711	0.0105626	0.0029002	-0.00246271	0.00327085	-0.00585685	0.00675011	-0.00140312	0.00563329	-0.00882913	-0.0087221
Hungary_IA_LaTene	I25519	0.0113657	0.00551241	-9.93039e-05	-0.00555109	0.0110399	0.000822644	0.00297443	-0.00771184	0.00478607	0.000708712	0.00751447	0.00488243	-0.00480809	0.00683036	-0.00454798	0.00587308	-0.00457825	0.00517053	-0.00630898	-0.0063442
Hungary_IA_LaTene	I25522	0.0111085	0.00456635	-0.00272047	-0.00753008	0.00992474	0.00896594	-0.000615252	-0.00718842	0.00515324	0.00999415	0.0064978	-0.00488671	0.0010331	0.002166	-0.00313216	-0.000560367	0.00345785	0.00302226	-0.0114455	-0.00192657
Hungary_IA_Prescythian.SG	IR1_noUDG.SG	0.00517461	0.00548488	0.00340454	0.00686788	0.00337024	-0.0129573	-0.00300422	-0.00536921	-0.0042905	-0.00231531	-0.0124783	0.0050763	-0.00385292	-0.00148869	0.00455534	0.00183421	-0.00190288	0.00107732	0.00294746	0.0101419
Hungary_IA_Syrmian_SremGroup	I18259	0.011996	0.00149128	-0.00779416	-0.00686744	0.0168061	0.00534245	0.00216007	-0.00395843	0.00474413	0.00305769	0.012461	0.00264364	0.00250521	0.00364337	0.00101958	0.00216293	0.00257892	0.00192425	-0.00713832	-0.00668775
Hungary_Langobard	SZ7	0.00999107	0.0109698	0.00637631	0.000951915	0.0119942	0.0104113	0.00244056	-0.0181217	0.00865763	0.0101405	0.0150776	-0.01297	-0.00357307	0.00147214	0.00668077	0.00550911	0.0112932	-0.000401883	0.0182012	-0.00089067
Hungary_Langobard	SZ9	0.0100336	0.0122428	0.0081153	0.0008318	0.00954553	0.00263555	-0.000342372	-0.0143149	0.00879239	0.0127751	0.0119866	-0.00774333	-0.014823	0.00027762	-0.00236874	-0.000303279	0.0124501	0.00293322	0.00134705	-0.0106928
Hungary_Langobard	SZ23	0.0106844	0.00775824	0.00249055	-0.00150119	0.0164018	0.00968246	0.00727578	-0.0096511	0.00521531	0.00845627	0.00885607	-0.0103064	-0.00731106	-0.000734791	-0.0056533	-0.00121061	0.00853116	0.00581603	0.00301933	-0.00303686
Hungary_Langobard	SZ38	0.010244	0.00820108	0.00433819	-0.00101469	0.0144244	0.00827093	0.00672119	-0.0101345	0.00680727	0.0124347	0.00429675	-0.0121507	-0.0046821	0.00314706	0.0013066	-0.00024719	0.00209664	0.0114779	-0.00282845	-0.00772011
Hungary_Langobard	SZ42	0.0106477	0.0093918	0.00535653	-0.00108934	0.00830446	0.00865849	-0.000342137	-0.00941024	0.00438732	0.0098288	0.0075286	-0.0104699	-0.0103989	0.00108296	-0.00380713	0.00217913	0.008089	0.00484357	0.00960812	-0.000449614
Hungary_Langobard.SG	SZ2.SG	0.00991824	0.0115502	0.00998541	0.00402039	0.00332851	-0.0208907	0.00444213	-0.0157099	0.000119515	0.00375418	0.00978037	-0.0041204	-0.00330391	-0.00523994	0.00786513	0.00161979	0.0116999	0.00643285	0.0095198	-0.00446395
Hungary_Langobard.SG	SZ3.SG	0.0102087	0.00815815	0.00258528	-0.00350416	-9.09728e-05	-0.0203392	0.00270124	-0.0102254	-0.00766397	-0.000950283	-0.000208138	-0.00196096	-0.00323099	-0.00207764	0.00404081	0.00374353	-0.00309226	0.00703917	0.0054777	-0.0021118
Hungary_Langobard.SG	SZ4.SG	0.00968235	0.0118276	0.00698738	0.00251451	0.00186989	-0.022807	0.00481089	-0.0130849	0.00539441	0.00851677	-0.00163214	-0.00281492	-0.000680876	-0.00323627	0.000638997	0.00541942	0.00249807	0.00565294	0.0115423	-0.00971249
Hungary_Langobard.SG	SZ5.SG	0.00999553	0.00753574	0.00231631	-0.00247246	0.00139104	-0.0179654	0.00345831	-0.00955109	-0.00194819	0.00136466	0.00248679	-0.00132267	0.00130913	-0.00252554	0.0101786	0.00132744	0.00171974	0.000911175	0.00721525	0.00690962
Hungary_Langobard.SG	SZ11.SG	0.0101127	0.0102049	0.00556623	0.00137515	0.0026844	-0.0191572	0.00705924	-0.0123112	0.00239826	0.00564962	-0.00164017	0.00203225	-0.00786055	0.00413057	0.00324517	0.00415819	0.00380802	-0.000603142	0.0103309	0.000338605
Hungary_Langobard.SG	SZ15.SG	0.00962595	0.0109664	0.00360323	0.00143666	0.00416607	-0.0175046	0.00963505	-0.0114928	0.000811601	-0.00124791	0.00071395	-0.00170016	-0.00146394	-0.00484114	-0.00318041	0.00749121	-0.000921353	0.00391703	0.00199483	-0.00159823
Hungary_Langobard_o1	SZ19	0.0132207	-0.00483376	-0.0130567	-0.00895791	0.014829	0.011038	-0.000230371	4.37998e-06	0.00620878	0.0034636	0.00383025	0.00270243	0.00170424	0.00652995	0.00378926	0.0030841	0.00563064	0.00476919	-0.0069433	-0.00219606
Hungary_Langobard_o1	SZ32	0.0114958	-0.00133431	-0.00692549	-0.00800547	0.00673807	0.0128219	0.00203098	0.00183094	0.000495074	0.00589511	0.00377425	-0.00434251	0.0026249	0.0040259	0.00242787	-0.00129451	0.000726439	0.00432404	0.000886254	-0.003105
Hungary_Langobard_o1	SZ40	0.01127	-0.00596868	-0.0105764	-0.00475212	0.00957433	0.0199108	-0.00100559	-0.000698313	0.00575474	0.00117223	0.00378892	-0.00363162	-0.000524011	0.0116145	0.00462816	0.00185152	0.00770293	0.0105814	-0.00495338	-0.000821012
Hungary_Langobard_o1.SG	SZ36.SG	0.0113822	-0.000320944	-0.00627151	-0.00590305	-0.00123118	-0.0131336	0.00265508	-0.00123806	-0.00420721	-0.00309385	-0.00832705	-0.00410252	0.0020436	-0.00419825	-0.00164177	0.00268274	-0.00207077	0.00208677	-0.000885754	0.00551623
Hungary_Langobard_o1.SG	SZ43.SG	0.0110314	-0.00093237	-0.00654014	-0.0051169	0.000511418	-0.0158916	0.0024188	-0.00180754	-0.00878739	-0.0054095	-0.00402799	0.000758335	0.00327317	-0.0012862	0.00119356	0.000675201	-0.00358102	0.00478761	-0.00118222	-0.00676889
Hungary_Langobard_o2	SZ18	0.0105103	0.00421518	-0.000217693	-0.00357113	0.0118394	0.0136229	0.00196662	-0.00640287	0.00827527	0.0105672	0.0138324	-0.00895862	-0.000515272	-0.00239891	0.00327877	-0.000124268	0.010823	0.00736879	0.00855682	-0.00206525
Hungary_Langobard_o2	SZ27	0.010655	0.00338161	0.000814416	-0.00163632	0.0057531	0.00465291	0.000571113	-0.00636065	0.00123497	0.00612489	0.00433266	-0.00352537	-0.00884503	0.000688823	-0.00941623	0.00192227	0.000417712	0.00170383	0.000847788	-0.00109759
Hungary_Langobard_o2	SZ28	0.0116245	0.0031178	-0.00374079	-0.00920342	0.00935248	0.0116857	0.00344856	-0.00171232	0.00423306	0.0033067	0.0130882	0.00243941	-0.00356229	0.00303371	0.000597921	-0.0046126	0.00602446	0.00354194	-0.000275441	-0.00217558
Hungary_Langobard_o2.SG	SZ45.SG	0.0104555	0.0027387	5.49906e-06	-0.00410688	0.00181741	-0.0188848	0.00625821	-0.00593111	-0.00306715	-0.00119197	-0.00184063	-0.000658216	0.00208885	-0.00296588	0.00436257	0.00757171	-0.00230848	0.00110249	0.00543612	-0.0109015
Hungary_Langobard_son.SZ24_brother.SZ22	SZ22	0.0105378	0.00968748	0.00558314	0.00167397	0.0130929	0.0136478	0.00162861	-0.0153016	0.0123588	0.00906458	0.0119013	-0.00483059	-0.00383835	0.000328991	0.00191787	0.00267883	0.0138915	0.00756302	0.0103599	-0.0106299
Hungary_Langobard_son.SZ24_father.SZ7_brother.SZ22	SZ13	0.0101054	0.0111898	0.00751409	0.00166918	0.0143959	0.00916155	0.00294219	-0.0203362	0.00967647	0.0115847	0.0151402	-0.0096158	-0.00398347	-0.000897543	0.0104472	0.00403876	0.0141794	0.00226798	0.0152154	-0.00797927
Hungary_LateAvar	ALT-369.SG	0.00885261	0.00319498	-0.00172572	-0.00292039	-0.000615775	-0.0136308	0.000102117	-0.0064193	-0.000231328	0.000589518	-0.00224689	0.000276039	0.00238151	-0.00352267	0.004537	0.00310463	-0.00547854	0.00254664	-0.00377982	0.00111318
Hungary_LateAvar	ALT-412.SG	0.0104213	-0.00185813	-0.00553203	-0.00243996	-0.00172007	-0.0124041	0.00528847	-0.00102642	0.00142552	0.00165346	-0.00850656	-0.00387091	-0.00290724	-0.00213464	0.00574855	0.000328111	-0.00221395	-0.00588725	-0.0010448	0.00507413
Hungary_LateAvar	ALT-414.SG	0.0104212	0.000641911	-0.00432679	-0.00291618	-6.40359e-05	-0.0126413	0.00422221	-0.00586551	0.00342405	-0.00430109	-0.00848468	-0.00505448	-0.00110732	0.00462751	0.0100707	0.00468859	0.00138474	0.00111823	0.00166029	0.00771994
Hungary_LateAvar	ALT-596.SG	0.0104295	0.00130549	-0.00485898	-0.00250366	0.000933774	-0.0158673	-0.000937785	-0.00884264	-0.00114125	-0.000327015	-0.00220144	-0.00194886	-0.00427362	-0.00037768	-0.000838231	0.00139515	-0.00625957	-0.000639961	0.0118795	-0.00173649
Hungary_LateAvar	ARK-6.SG	-0.0156969	0.00226232	-0.00225277	0.000664049	-0.00264592	-0.00559805	0.0152351	-0.0132366	0.00453909	-0.000313785	-0.0127474	-0.00395151	-0.00282182	-0.00623696	0.0061576	-0.0010099	3.87053e-05	0.00425543	0.00723366	-0.00206573
Hungary_LateAvar	ARK-11.SG	-0.00161932	0.00228561	-0.00242631	0.00301417	-0.00348507	-0.00987633	0.00466955	-0.00577321	-0.00351594	0.0032303	-0.0111332	0.000179102	-0.0037253	0.000905008	-7.81148e-05	0.0025941	0.000329144	0.00386446	0.00205574	0.000198497
Hungary_LateAvar	ARK-14.SG	0.00605039	0.00555025	-0.000390415	-0.00263228	0.00208698	-0.0163455	0.00356926	-0.00772234	0.00034188	0.00768681	-0.0113063	-0.00289326	-0.00100659	0.00319417	0.00208534	0.00352579	-0.00133063	0.0011811	0.00593442	0.00266863
Hungary_LateAvar	ARK-16.SG	-0.0210661	0.00122322	-0.00479197	0.000466755	-0.00342652	-0.00358444	0.00743904	-0.0166862	0.00377783	-0.00227586	-0.0165438	-0.00538007	-0.000130409	-0.0112541	0.00191384	-0.00138113	-6.68532e-05	-0.00107265	0.00737286	-0.00432959
Hungary_LateAvar	ARK-17.SG	-0.00491998	0.00101103	-0.0046648	-0.00208095	-0.000655945	-0.00904582	0.010635	-0.00648201	0.0040506	0.00165927	-0.00694511	-0.00379818	-0.00744365	-0.00181429	0.00330804	0.00355603	0.00475362	0.00274924	0.006662	-0.00138198
Hungary_LateAvar	ARK-19.SG	-0.0200427	0.00224702	-0.00366555	0.00195874	-0.000728328	-0.00241461	0.00839531	-0.011824	0.00478594	0.00592499	-0.0218151	0.000905346	0.00085119	-0.00185245	0.00266063	-0.00174698	0.00386139	-0.00680087	0.00406839	-0.00527906
Hungary_LateAvar	ARK-20.SG	-0.0211193	0.00332301	-0.00331235	-0.000896453	-0.00220262	-0.00367874	0.0133684	-0.0142411	0.00218935	0.00827013	-0.0203747	-0.00498591	0.00324327	0.00320021	0.00499039	-0.0027818	0.0028801	-0.00511725	0.0104883	-0.00275864
Hungary_LateAvar	ARK-21.SG	-0.0124236	0.00226882	-0.00540107	-0.00303425	0.00166316	-0.000824438	0.00313326	-0.010412	-0.000638926	-0.000656172	-0.0103341	-0.000758249	-5.42556e-05	-0.00193149	4.51465e-05	0.00399296	0.00309834	-0.00182735	0.00196419	-0.0163396
Hungary_LateAvar	ARK-24.SG	-0.0204637	0.00170067	-0.00412239	0.000836929	-0.00457413	-0.0013312	0.0132607	-0.0162483	0.000759301	0.000913571	-0.0157746	-0.00184825	0.0015165	-0.00707913	-0.00112054	0.000742215	-0.00211119	-0.0020292	0.00741217	-0.00599089
Hungary_LateAvar	ARK-29.SG	-0.0166092	0.00333852	-0.00416168	-0.00228307	-0.00060054	-0.00492826	0.00889423	-0.0136667	0.0043467	0.00249862	-0.0152505	0.000743657	0.00403907	0.00171924	0.00908545	-0.00295602	0.00490258	-0.00435214	0.00706092	0.00216107
Hungary_LateAvar	ARK-36.SG	-0.0222535	0.00264737	-0.00419895	-0.00349112	-0.00375443	0.00253346	0.0101395	-0.0125975	0.0018847	0.00376377	-0.0205384	0.00193487	-0.00190752	0.000182693	0.00141288	0.00142371	0.00302667	-0.00448338	0.0169281	0.000558677
Hungary_LateAvar	ARK-38.SG	0.0102588	-0.000238759	-0.00429084	-0.00333295	0.00429535	-0.00843146	0.00283999	-0.00108828	-0.00400043	0.00412407	-0.00410367	-0.00173122	0.000265601	0.00368876	-0.000613895	-0.000869445	0.00216696	0.00208298	-0.00161917	0.00173485
Hungary_LateAvar	ARK-43.SG	0.00583271	0.00262776	-0.00299939	-0.00191575	-0.00144483	-0.0127735	0.00232549	-0.00513725	-0.000819435	0.00276409	-0.00885059	-0.00294413	0.000197271	-0.00157425	0.00448476	-0.000817478	-0.002875	-0.00843967	0.00409344	0.0032176
Hungary_LateAvar	ARK-48.SG	-0.00351984	0.00183924	-0.00442979	0.00104279	-0.003608	-0.0114253	0.00635265	-0.00743543	0.00435942	0.00532155	-0.0151231	-0.00548895	0.00357789	-0.00678657	0.00914499	0.00704653	-0.00305952	0.00223451	0.00484166	0.0131294
Hungary_LateAvar	ARK-49.SG	0.00419218	0.0058397	0.00211201	0.0143969	-0.00355178	-0.00967383	0.000976415	-0.000927066	0.00230236	0.00133425	-0.0110382	-0.00100842	-0.00250874	-0.000967793	0.00770691	0.00846652	-0.00433692	-0.00255326	0.00910609	0.00748821
Hungary_LateAvar	ARK-50.SG	-0.0239457	0.00113204	-0.00618518	-0.00486404	-0.00508182	-0.00259448	0.00914008	-0.00461828	0.00544557	-0.0021125	-0.0173407	-0.008685	0.00513099	-0.00849547	0.0052002	0.00145771	-0.000916518	0.00263525	0.0127101	0.00688252
Hungary_LateAvar	CSPF-213.SG	-0.0357966	0.000578037	-0.00841671	-0.0118921	-0.00196669	-0.000686516	0.00875245	-0.00734352	0.0044144	0.00705778	-0.0162195	-0.00207527	-0.00103031	-0.00411863	0.0111221	0.00693456	0.000366785	0.000877459	0.0159017	-0.00901607
Hungary_LateAvar	HH-10.SG	0.0100365	0.000695951	-0.00798505	-0.00472372	0.00218871	-0.0118178	0.00136176	-0.00261959	-0.00424612	0.00144594	-0.0101217	-0.00223294	0.000686274	-0.00312583	0.00167897	0.000890041	-0.00199795	-0.00205296	-0.0014002	0.00482129
Hungary_LateAvar	HH-22.SG	0.00928448	0.00317334	-0.00267805	-0.00229946	-0.00343228	-0.0140359	0.00385286	-0.00404052	-0.000283956	0.00360574	-0.00530017	-0.00736664	-0.00739438	-0.00221334	0.0104942	0.00193091	0.00178653	0.00533647	0.00584183	-0.00133653
Hungary_LateAvar	JHT-30.SG	0.0107989	0.000351878	-0.00694855	-0.00241221	0.00487687	-0.0132361	0.0014923	-0.00301997	-0.0034285	-0.000336114	-0.00556122	0.00177389	-0.00148533	-0.000333726	0.007577	0.00181473	0.00328332	0.00586739	-0.00560977	-0.00326797
Hungary_LateAvar	JHT-130.SG	0.0112506	-0.00077573	-0.00626827	-0.0021466	0.00208172	-0.0141667	0.00282494	-0.00286032	-0.00137957	0.000218561	-0.0118171	0.000228396	0.00510437	0.00180745	0.0115324	0.00512702	0.000138302	-0.0052529	0.000591416	-0.00595107
Hungary_LateAvar	KK1-251.SG	0.0117179	-0.00495387	-0.0111489	-0.00613287	-0.0016713	-0.010249	0.00119491	-0.000605782	-0.00723531	0.00137799	-0.00969944	0.00283934	0.00164383	0.00909251	0.00136286	0.00650077	-0.0041825	0.000403427	-0.00503848	-0.0039247
Hungary_LateAvar	KK1-252.SG	0.0118864	-0.00490588	-0.010112	-0.00665169	-0.00207398	-0.013685	0.00311595	-0.0013011	-0.00653269	-0.00208134	-0.00306906	0.00614399	0.00447072	0.00499924	0.000752852	0.00132869	-0.00445579	0.00149251	-0.00535327	0.00299413
Hungary_LateAvar	KK1-368.SG	0.0111388	-0.000991994	-0.00862919	-0.00349049	0.000983336	-0.0106872	0.00352978	-0.000704226	-0.0046923	-0.00447771	-0.00885729	0.00323596	-0.00224063	0.00418523	-0.00191686	-0.00169213	-0.00227954	0.00487957	-0.00383369	0.00336676
Hungary_LateAvar	KK1-541.SG	0.0112121	-0.00367014	-0.00738934	-0.00295488	-0.000121238	-0.0103203	0.000908958	-0.00109829	-0.00212053	-0.00398305	-0.00999818	0.000862351	0.000922674	0.0019328	0.00675393	0.00365404	0.00228956	-0.00178751	-0.00656887	-0.00718275
Hungary_LateAvar	KK2-441.SG	-0.0236503	0.00138481	-0.0068158	-0.00426931	-0.000945858	-0.000574097	0.00547406	-0.00537676	0.0131421	0.000100776	-0.0133873	0.00704144	-0.00121155	-0.00091798	0.00368073	0.0095684	-0.00337523	0.0119716	0.0112427	-0.00170785
Hungary_LateAvar	KK2-445.SG	-0.0171785	0.00346862	-0.00505169	-0.00504907	-0.00312707	-0.00262511	0.0033568	-0.0052575	0.0031055	-0.00171275	-0.0202857	0.00204195	-0.00355131	-0.00698796	-0.000892729	0.00786689	0.00642439	0.00371686	0.010247	-0.00506066
Hungary_LateAvar	KK2-670.SG	-0.033348	0.00204752	-0.00744643	-0.00901018	-0.00295101	-0.00216609	0.0127464	-0.00374234	0.0150175	-0.00316627	-0.0101978	-0.00115043	0.00048399	0.00245764	0.00139823	0.00885948	0.00399465	-0.00136162	0.0230992	-0.00543102
Hungary_LateAvar	OBH-37.SG	0.00553301	-0.00281906	-0.00879248	-0.00107117	-0.00130445	-0.00898047	0.000338086	-0.00211236	-0.00229373	-0.00369016	-0.0109999	0.00674787	-0.00105756	0.00353447	0.00270255	0.00329312	0.00113183	-0.00102374	0.00239109	0.00416683
Hungary_LateAvar	OBH-52.SG	0.0108658	0.00314293	-0.00249227	-0.00157605	0.00661402	-0.0196633	0.0040859	-0.00439938	-0.00180706	-0.00105198	-0.00595584	-0.00303501	-0.00468454	0.00965135	0.00833613	0.00957151	0.0073125	-0.00399931	0.00280832	-0.000688169
Hungary_LateAvar	OBT-3.SG	0.0108193	0.0051617	0.00229839	-0.00235023	-0.00233964	-0.0183635	0.00448191	-0.00739604	-0.000854787	0.00463049	-0.00269311	-0.00842782	-0.00285138	-0.00468151	0.00502312	0.00801975	0.00215541	-0.00461918	0.000646483	-0.00386327
Hungary_LateAvar	OBT-51.SG	-0.00404426	-0.00076572	-0.00525221	-1.54317e-05	-0.00271583	-0.00638758	0.000704063	-0.00467327	2.84226e-05	-0.00336687	-0.0121021	0.00420828	-0.00063511	-1.97534e-05	-0.00166972	0.00427114	-0.0018601	0.00287334	0.00252659	-0.00626718
Hungary_LateAvarslav	OBT-56.SG	0.0109495	0.00412925	0.00121828	-0.00177051	-0.00182789	-0.0183392	0.00522842	-0.0070207	0.00105203	0.00501222	-0.00662963	-0.00619884	0.000847458	-0.00693124	0.00801234	0.00428946	-0.00107156	-0.00518748	-0.00437611	-0.00865269
Hungary_LateAvar	OBT-108.SG	0.0100658	-0.00391332	-0.00975875	-0.00255652	-0.00279083	-0.0110317	0.00439124	-0.00144339	-0.00339338	0.000830509	-0.0109013	0.000107832	0.00276605	0.00114167	0.0049064	0.00367896	-0.000858843	-0.00340055	-0.00814963	0.00556331
Hungary_LateAvar	PV-12.SG	0.00473351	0.000946241	-0.00445586	-0.00318839	-0.00138114	-0.00905164	0.00458268	-0.00635782	-0.00291777	0.00013264	-0.00600488	0.00117046	-0.00127161	0.00665652	0.00385085	-0.00233312	-0.00260706	-0.00765762	0.000664288	-0.0060926
Hungary_LateAvar	PV-200.SG	0.00395144	0.00147625	-0.0038442	-0.00169549	0.00196022	-0.0134348	0.00392631	-0.00655027	0.00194944	0.00285794	-0.00825787	-0.00242621	-0.00369579	0.00731425	0.00859664	0.00373988	0.00397575	-0.00612832	0.00797366	-0.000774727
Hungary_LateAvar	PV-205.SG	-0.00981917	0.00193375	-0.00500157	-0.00259977	-0.000315402	-0.00408154	0.00627122	-0.00845947	-0.00313875	-0.00266157	-0.012949	0.00473058	0.0037744	0.00181998	-0.00305689	0.00586443	0.00435129	0.00344644	0.00795735	-0.00943541
Hungary_LateAvar	SZK-130.SG	0.00984634	-0.000285176	-0.00794072	0.000118899	-0.000474148	-0.0156803	0.00317073	-0.000827673	-0.000959425	0.000190902	0.00158517	0.000852854	0.00163876	-0.000237801	0.00712491	-0.0010222	0.00354901	-0.00158913	0.00844159	-0.00189471
Hungary_LateAvar	SZKT-62.SG	0.00710344	0.00150471	-0.0051414	-0.0018356	-0.00143191	-0.0120616	0.00283653	-0.000191902	0.00106005	0.000322587	-0.00454858	0.00260437	-0.00233051	0.00232853	0.00318677	-0.00194985	0.00071002	0.00683011	-0.00497598	-0.0012273
Hungary_LateAvar	SZKT-70.SG	0.00788347	0.00184209	-0.00266063	0.000483518	0.00149494	-0.0134088	0.00380543	-0.00799434	-0.000387369	0.000399905	-0.00131262	-0.0013486	0.00103271	0.00805273	0.00456187	0.00235107	0.00501781	-0.00209496	0.00251685	0.00383819
Hungary_LateAvar	SZKT-89.SG	0.00788156	-0.000604495	-0.00656545	-0.00544429	-0.0014001	-0.011129	-0.00129371	0.00124126	-0.000298777	0.000246734	-0.00942588	-0.00183889	0.00194009	-0.00268486	0.00510374	-0.00178156	0.00123331	-0.00442796	-0.010834	-0.00514947
Hungary_LateAvar	SZKT-311.SG	0.0105734	-0.00150186	-0.00654479	-0.00180947	-0.00223138	-0.0126109	-6.38949e-05	0.00105484	-0.00378719	0.00118639	-0.00813503	0.00306432	-0.000654412	0.00281022	-0.000389368	-0.00319623	-0.00114968	-0.00063574	-0.00623747	0.00507645
Hungary_LateAvar	SZM-332.SG	0.00904397	-0.00269961	-0.0107986	-0.0063421	-0.00114407	-0.00948757	0.0031933	-0.000260386	-0.00731408	-0.0064107	-0.00641107	-0.00283647	-9.589e-05	-0.00186853	-0.000397984	0.00536663	-0.00225162	-0.00293251	0.000151763	0.00184721
Hungary_LateAvar	SZRV-67.SG	0.00291589	-0.00137612	-0.00781831	-0.000956806	-0.000123347	-0.0103951	0.000513745	-0.00384988	-0.00604981	0.00661157	-0.00860759	0.00160005	0.00572839	-0.00313464	0.00562398	-0.004143	0.00352734	-0.00750676	-0.00640531	-0.00616423
Hungary_LateAvar	SZRV-168.SG	-0.00309914	-0.00105074	-0.00609519	2.25059e-05	-0.00119585	-0.00913501	0.00372524	-0.00661294	-0.00470764	0.00316564	-0.00988814	-8.58193e-05	-0.00599967	0.00254818	0.000850016	0.00201805	-0.00582683	-0.00487181	0.00315004	0.00266678
Hungary_LateAvar	SZRV-212.SG	-0.00114801	-0.00145545	-0.00778188	0.000356194	-0.00055344	-0.00900043	0.00266305	-0.00739559	-0.00388166	0.00528296	-0.0133001	0.00156307	-0.000126712	-0.00771388	0.00225414	0.00037031	0.00255333	-0.00537736	-0.00585777	0.00496459
Hungary_LateAvar	SZRV-266.SG	-0.029538	0.00257437	-0.00488754	-0.00401021	-0.00416333	-0.000871354	0.015185	-0.0106835	0.00157848	0.000994695	-0.0150031	-0.000833917	-0.00642393	-0.00244667	0.00842377	0.00376024	0.00432214	0.00615067	0.00786951	-0.00223688
Hungary_LateAvar	SZRV-277.SG	-0.00111414	0.00140287	-0.00478687	-0.000866075	-0.003901	-0.00920571	0.00965206	-0.00394467	0.00300519	-0.00898682	-0.0110883	0.00549752	0.00452612	-0.0044579	0.00216177	0.00415313	-0.000333124	0.00323356	7.45574e-05	0.0033776
Hungary_LateAvar	SZRV-316.SG	-0.00812158	0.00128123	-0.00405081	-0.003129	-0.00572874	-0.00828846	0.00900641	-0.00693627	0.00175945	0.000690612	-0.00911931	0.00462281	0.000265898	-0.00440639	-0.00299727	0.00111398	0.000248513	-0.0025784	-0.00261859	0.00429194
Hungary_LateAvar	TMH-199.SG	0.010033	0.00934157	0.0053001	-0.00171952	-0.000188205	-0.0135397	0.00869681	-0.012816	-0.000195827	0.00148716	-0.00120953	-0.00674973	-0.0136938	-0.00102015	0.00679012	-0.0011551	0.0052994	0.00144002	0.0145278	0.000577085
Hungary_LateAvar	TMH-509.SG	0.0095074	0.00825427	0.00328369	-0.00190374	0.00562202	-0.0169194	0.00729427	-0.0100199	-0.000253232	0.0013806	-0.00337347	-0.00356576	-0.00291207	-0.00326042	-0.000472829	3.60279e-05	0.00249793	0.00127215	0.0052466	0.00736112
Hungary_LateAvar	TMH-798.SG	0.0102563	0.00621292	0.00182455	0.00108855	0.00216195	-0.0186298	0.00240658	-0.00760551	-0.00607117	0.00383762	-0.00410407	0.000656562	-0.00054001	0.00374596	0.00468802	0.00058958	0.00175353	0.000641882	-0.00429895	-0.000740389
Hungary_LateAvar	TMH-1273.SG	0.00985443	0.00633362	0.00050064	-0.00136445	0.00296385	-0.0140989	0.00905186	-0.00741655	-0.00601454	-0.00233068	0.00525338	0.000233441	-0.00295537	0.00460063	0.00800226	0.00582261	0.00331999	0.0048084	0.00474532	0.00299795
Hungary_LateAvar	TTSZ-43.SG	-0.0231112	0.0028825	-0.00541255	-0.00672741	-0.00130672	-0.00421223	0.0119627	-0.00877101	0.0103513	0.00382588	-0.00632775	0.00271955	-0.000891227	-0.00244183	0.00342507	0.00330491	-0.00510035	0.00693594	0.00990091	-0.0045933
Hungary_LateAvar	VPB-31.SG	0.00684993	0.000623867	-0.004485	-0.00284873	0.00278355	-0.0104127	0.00813294	-0.00809385	1.17622e-05	0.000794443	-0.00735421	-0.00529729	0.00437193	0.00649848	0.00365901	-0.00114134	-0.0069011	-0.00212293	-0.00526985	-0.0061146
Hungary_LateAvar_Elite	KV-3450.SG	-0.0184634	0.00313932	-0.00321464	-0.00351703	-0.00466991	-0.0037385	0.00698644	-0.00627368	0.00779585	0.00193557	-0.00382811	0.00300599	0.00207398	0.000285351	0.00121612	0.00258356	0.0104696	-0.00112005	0.0147471	0.00289499
Hungary_LateAvar_Elite	VPB-307.SG	-0.014244	0.0017575	-0.0048576	-0.00297094	-0.00262359	-0.0061026	0.00699675	-0.00412604	0.00549851	0.00114988	-0.00631281	0.000211755	-0.00617768	0.0021725	0.00256157	0.00724455	0.00401921	-0.00479824	0.0148381	-0.00890533
Hungary_LateC_Baden	I1497	0.0146542	-0.00104608	-0.0101192	-0.0296723	0.0126332	0.0244512	-0.00403544	0.0076509	-0.00418633	-0.00577699	0.00247754	0.00203406	-0.0108464	0.00234187	-0.00783928	-0.000246268	-0.00687376	-0.00529035	-0.0171602	-0.0018765
Hungary_LateC_Baden	I2366	0.0144677	-0.000952566	-0.0127659	-0.0327701	0.0136768	0.017249	0.000350598	0.00162228	-0.00541633	-0.00648745	0.0107826	0.00724206	-0.00319791	0.00879448	-0.00934517	-0.00467443	0.00404869	0.00141829	-0.00290781	0.00141425
Hungary_LateC_Baden	I2367	0.0156614	-0.00320689	-0.0158789	-0.0339109	0.0171268	0.0150371	-0.000805444	0.0053991	-0.00875147	-0.0101931	0.0111723	0.00598634	0.00359612	0.005875	-0.0129092	-0.00128844	0.0125372	-0.00475049	-0.00430096	-0.00710549
Hungary_LateC_Baden	I2369	0.0141386	-0.00345876	-0.0145792	-0.0311558	0.0135513	0.0156372	-0.0002854	0.00783865	-0.00453691	-0.00871738	0.0131937	0.00650738	0.0013228	0.0122166	-0.0145091	-9.48472e-05	-0.000699667	-0.00982531	-0.00735432	-0.00873567
Hungary_LateC_Baden	I2370	0.0144439	-0.00156172	-0.0110472	-0.0294909	0.013581	0.0167157	-0.000401617	0.0042889	0.00023124	-0.00479208	0.0146947	0.00458377	-0.00305959	0.00880969	-0.00570525	0.00146191	0.00898148	-0.0105973	-0.0052326	-0.000978814
Hungary_LateC_Baden	I2753	0.014039	-0.000658273	-0.0113082	-0.0341047	0.00923146	0.0149314	-0.00286757	0.00401116	-0.00744391	-0.00941951	-0.000324908	0.00902028	-0.00334175	0.00308406	-0.00763249	0.000333506	0.000751188	-0.000878251	-0.00152251	-0.00865695
Hungary_LateC_EBA_Baden_Yamnaya	I5118	0.0138474	-0.00164299	-0.00879696	-0.0329938	0.00883377	0.0210616	-0.00686268	0.00355839	-0.00488827	-0.0116903	0.00914535	0.00785318	0.00161723	0.00373872	-0.0110973	-0.00438262	-0.00457015	-0.00587963	-0.0149448	-0.00375346
Hungary_LateC_EBA_Baden_Yamnaya	I5119	0.0146249	-0.00370547	-0.0124409	-0.0293388	0.0139951	0.0143199	0.00124798	0.00378553	-0.00360752	-0.00268446	0.00978661	0.00754554	9.00953e-05	0.0125155	-0.010509	-0.008028	0.00476589	0.00811376	-0.00595808	-0.00101872
Hungary_LateC_Protoboleraz	I2788	0.0134048	0.000302387	-0.00600633	-0.0252258	0.00709108	0.0129626	-0.00262971	0.00100192	-0.00506996	-0.00425252	0.00814289	2.23248e-05	0.000248967	0.00337647	-0.00246446	-0.00280954	0.000446127	-0.00895838	0.0038728	0.00394392
Hungary_LateC_Protoboleraz	I2790	0.0150153	-0.00510319	-0.0166121	-0.0336442	0.0133987	0.0127904	-0.000220261	0.00478246	-0.00519293	-0.00854322	0.00914499	0.00160402	0.002104	0.0109438	-0.00178502	-0.00700337	-0.000973217	-0.0122406	-0.00325536	-0.00335584
Hungary_LateC_Protoboleraz	I2791	0.0152126	-0.0026534	-0.012911	-0.0312832	0.0141219	0.00997067	-0.000551231	0.00148762	-0.0110959	-0.00972607	0.00951234	0.000281737	0.00578574	2.86421e-05	0.00282094	-0.00357637	0.000967953	-0.00484723	-0.00505924	0.00217073
Hungary_LaTene	I18489	0.0105895	0.00439174	-0.00110185	-0.00741093	0.012889	0.00903121	0.00439209	-0.00364783	0.00703676	0.00328955	0.00129052	-0.000149829	-0.00104129	-0.000782697	-0.00589002	5.44212e-05	-0.00520666	-0.000816775	0.00369459	0.000414747
Hungary_LaTene	I18491	0.0108232	0.00312383	-0.00414136	-0.00621815	0.0122578	0.0104256	0.00162892	-0.0103923	0.00309155	0.00332785	0.00706494	0.00195488	0.000390436	0.000224894	-0.00356627	-0.00239069	0.00414361	0.00545805	-0.00526575	-0.00334879
Hungary_LaTene	I18492	0.0113551	0.00653647	0.00199924	-0.00547744	0.0131732	0.0119865	0.00209411	-0.00806418	0.00598083	0.00311243	0.00487138	0.00397866	0.000705479	-0.00270415	-0.00640715	0.000909505	-0.000264743	0.00281218	-0.00163473	-0.00236586
Hungary_LaTene	I18493	0.011531	0.000570274	-0.00666639	-0.00957068	0.0132694	0.00909	-0.0013745	-0.00274633	0.000114583	0.000408483	0.00829642	0.00235941	-0.000753173	0.00564043	-0.00545418	0.000502851	0.000282226	-0.00452605	-0.015886	-0.00776072
Hungary_LBA	I20751	0.0114325	0.00928664	0.00483383	-0.00735873	0.0110536	0.00658211	0.00258898	-0.00483288	0.00423294	0.00337006	0.0138543	0.00136132	-0.00245597	-0.00212751	0.00236724	-0.00152309	0.00187776	-0.00751107	-0.00121111	-0.00874773
Hungary_LBA	I25504	0.012092	0.00359784	-0.00123428	-0.00978484	0.0100897	0.00789694	0.000528172	-0.00586831	0.00718711	0.00467102	0.00884538	0.00507736	-0.000831503	0.00149996	-0.00418941	0.00211772	0.00380532	-0.00416934	-0.00194666	-0.00734816
Hungary_LBA_Kyjatice	I1504	0.0116053	0.00812302	0.00507153	-0.00934892	0.00985207	0.0145787	0.00501142	-0.00796178	0.0110757	0.00720579	0.0122942	0.00191714	0.0109298	0.00444538	0.0102944	0.00238508	0.0100625	-0.0129676	-0.0191071	-0.0106972
Hungary_LBA_Kyjatice.SG	BR2_noUDG.SG	0.0115172	0.00787385	0.00435973	-0.00852975	-0.000824507	-0.0139893	0.00651069	-0.00882519	0.000681224	-5.73792e-05	0.00262797	0.00479242	0.00746461	0.00153516	0.0176588	0.00400314	0.0050412	-0.011825	-0.0147517	-0.0109727
Hungary_LN_Lengyel	I1495	0.0147432	-0.0032086	-0.0135866	-0.0329971	0.0149824	0.0237964	0.000297275	0.00241831	0.0014238	-0.00300292	0.0113037	0.00899675	-0.000844904	0.0120516	-0.00898008	-0.0048868	0.000731164	-0.0042039	-0.00624688	-0.000777235
Hungary_LN_Tisza	I0449	0.0140887	-0.00413636	-0.0150499	-0.029791	0.00851193	0.00328656	-0.00153632	0.00484908	-0.0117092	-0.0137745	0.00133258	0.00159958	0.0078692	0.00336497	-0.00525608	-0.00588074	-0.0131159	-0.00746795	0.00135993	0.000375839
Hungary_MBA_Vatya_o2.SG	RISE479_noUDG.SG	0.0105597	0.0142827	0.0121465	-0.0122456	-0.00457274	-0.0122121	0.00111199	-0.00308465	-0.00417743	0.00473113	-0.0013633	-0.000245518	0.00109113	-0.000955284	0.0024447	0.00129642	0.00451677	-0.0154859	-0.00446612	-0.00640715
Hungary_MidAvar	ALT-224.SG	0.0125323	-0.00447824	-0.0125162	-0.0105983	0.00306966	-0.0128891	-0.000275309	-0.00192542	-0.00868548	-0.000229489	-0.00895043	0.00299384	0.00195188	0.00154669	0.00297638	0.00496924	-0.00659852	-0.00475918	-0.00144662	-0.00220778
Hungary_MidAvar	HH-102.SG	0.0107342	-0.000716231	-0.00514545	-0.003159	-0.00122065	-0.0117935	-0.000304224	-0.000540492	-0.00330596	-0.00375307	-0.0117062	-0.00154018	0.000272838	-0.00149795	0.0045842	0.00159894	0.00106729	-0.00233203	-0.00234575	-0.00100073
Hungary_MidAvar	KD-29.SG	0.0107386	0.00362228	-0.00268268	-0.00183529	0.00511743	-0.0187809	0.00453763	-0.00615028	-0.00234295	-0.000293092	-0.00693779	-0.00122088	-0.00507853	0.00705881	0.0102375	0.0115397	0.0101192	-0.00272388	0.0041082	-0.00193882
Hungary_MidAvar	KDA-188.SG	0.00224511	-0.000687418	-0.00703907	-0.00171787	-0.00173248	-0.0103571	0.00746582	-0.00329812	-0.000474545	-0.00491737	-0.00937858	-0.000240164	0.00107929	-0.000734732	0.00141292	0.00865618	-0.00246646	0.00177525	0.00197352	0.00428826
Hungary_MidAvar	KDA-485.SG	0.0113746	0.0065869	-7.85405e-05	-0.00457058	0.00214686	-0.0165367	0.00376135	-0.00738362	-0.00772904	0.0040374	-0.00880451	-0.00256638	-0.000207897	0.00479545	0.0137283	0.00540345	-0.0034224	-0.00481652	0.0052156	-0.00312696
Hungary_MidAvar	KDA-517.SG	0.0106308	0.00427472	-0.00188251	-0.00350532	0.000802807	-0.0180856	0.00444871	-0.00283177	-0.00464811	0.00136104	-0.000288371	0.00196218	0.00305446	-0.00278865	0.00705306	0.00651214	0.0015634	0.00147283	0.00354307	0.0063526
Hungary_MidAvar	KDA-520.SG	0.000605821	-0.00257947	-0.00732838	-0.00167421	-0.00128362	-0.0109593	0.0061479	-0.00665286	-0.00498034	-0.000116442	-0.00567659	-0.00103499	0.000867991	0.00608196	0.00159718	0.00160128	-0.00578606	0.00251166	0.00571939	0.00380507
Hungary_MidAvar	MS-50.SG	0.0105735	0.00418163	-0.00116576	-0.00287764	0.00152307	-0.0134519	0.00189952	-0.00557377	-0.00337209	-0.000790649	-0.00589415	-0.00340269	-0.00145104	0.000822094	0.000860561	0.00367141	-0.00158824	-0.00930275	-0.00524542	0.000606161
Hungary_MidAvar	MT-17.SG	0.00912634	0.00310811	-0.00174034	-0.00369573	-0.00013377	-0.0136673	0.00231552	-0.00642363	-0.00633992	-0.00514721	-0.00176516	-6.006e-05	-0.00811542	-0.00306337	-0.00209411	0.00917484	8.026e-05	-0.010004	-0.00545852	0.00233672
Hungary_MidAvar	PV-116.SG	0.00536797	0.00329668	-0.00399552	-0.00341754	-0.0013468	-0.0121972	0.00105306	-0.00331937	-0.00145001	-0.00166394	-0.0111775	-0.0013934	-0.00155202	0.000730186	0.00306026	0.00115113	-0.00366303	0.00041718	0.00313956	0.00375641
Hungary_MidAvar	PV-125.SG	0.00237053	0.0025846	-0.00145742	-8.93414e-05	-0.00147539	-0.00932838	0.00733428	-0.00320387	0.00402282	-0.00144924	-0.00421364	0.00312089	-0.00422949	-0.00453573	-0.00716941	0.00273808	-0.000124165	-0.000113435	0.00321721	-0.00592094
Hungary_MidAvar	SSD-144.SG	0.0103215	0.000186044	-0.00565669	-0.00257529	0.00440129	-0.0149048	0.00395984	-0.00651377	-0.00452542	0.00156151	-0.00787763	-0.00546542	0.00084887	-0.00327794	0.0063458	0.0045167	-0.0111262	0.00139556	-0.00109159	0.00636354
Hungary_MidAvar	SSD-151.SG	0.00949861	0.00434959	-0.00147922	-0.00248005	0.000754553	-0.0108988	0.00630186	-0.00966455	-0.001164	0.000327745	-0.00672072	-0.00475596	-0.00597632	-0.000587236	0.0033779	0.00241521	0.00867235	-0.0066373	-0.00106291	0.00162541
Hungary_MidAvar	SZK-180.SG	0.011646	-0.00368696	-0.00953102	-0.00476284	-0.000474366	-0.0116541	-0.000395537	-0.00710618	-0.000246505	-0.00383697	-0.00797325	0.00192939	0.00185945	0.00579727	-0.00100343	-0.00283816	0.00555249	-0.00348917	0.0127115	0.00154178
Hungary_MidAvar	SZM-24.SG	0.0115242	0.00436785	2.67757e-05	-0.00421121	0.00317402	-0.0209094	0.00889052	-0.00690249	0.00269054	-0.000473021	-0.00889684	-0.00364449	-0.00582502	0.00184207	0.00305689	-0.000133421	-0.000660108	-0.00514348	0.00350643	-0.00487493
Hungary_MidAvar	SZM-38.SG	0.0115013	0.00131343	-0.00660869	-0.0034105	0.000779021	-0.0134002	0.00229855	-0.000954348	-0.00705496	-0.000433504	-0.00714474	0.000525585	-0.0024069	0.00254556	0.00577557	0.00212419	0.000405683	-0.000924361	-0.00115419	0.000875617
Hungary_MidAvar	SZM-255.SG	0.0105412	-0.00479012	-0.0128588	-0.00572037	-0.000419974	-0.0115442	0.00109461	-0.00264386	-0.0065048	0.000736446	-0.00982555	0.00311042	0.00267376	0.00276856	-0.000293764	0.0028926	-0.0093387	-0.00246679	-0.00176165	0.0060507
Hungary_MidAvar	SZM-259.SG	0.00901212	-0.001899	-0.00906328	-0.00425023	0.00147616	-0.00912788	0.00069743	-0.00353806	-0.00295548	-0.002483	-0.0111963	-0.000129333	-0.00561265	0.004551	-0.000801207	0.00199979	-0.00286717	-0.00415916	0.00857812	-0.000574474
Hungary_MidAvar	TMH-388.SG	0.0103906	0.00575612	-0.000576077	-0.00165133	0.00288897	-0.0143218	0.000543141	-0.010195	-0.00489027	0.00140777	-0.00428689	0.00013496	-0.00168006	-0.00250518	-0.00324626	0.00624085	-0.00104207	-0.00179259	0.000931902	-0.00084274
Hungary_MidAvar	TMH-756.SG	0.0116001	0.00270421	-0.00207318	-0.00559972	0.00176712	-0.0166098	0.00253385	-0.0118566	0.00068267	0.00139533	-0.0103436	-0.000844652	-0.00491446	0.00141665	0.00223976	0.00438589	0.00394134	-0.00518212	0.00554884	0.000346979
Hungary_MidAvar_oEastAsiaHigh	CSPF-182.SG	-0.0242848	0.00201802	-0.00737196	-0.00747449	-0.000190662	-0.0024203	0.00763578	-0.00364499	0.00691134	-0.00325685	-0.0109967	0.000903983	-0.00514845	0.00174449	0.00491682	0.00747549	8.00147e-05	0.00672955	0.0163923	-0.00781739
Hungary_MidAvar_oEastAsiaHigh	MT-74.SG	-0.0322151	0.00315796	-0.00674849	-0.0094513	-0.000456971	-0.00239581	0.00499949	0.00400253	0.0111771	-0.00270756	-0.0115001	0.00130482	-0.0022479	0.00156178	0.00569672	0.00080138	0.00232037	-0.00581598	0.0261783	-0.0112857
Hungary_MidAvar_oEastAsiaMedium	KD-16.SG	-0.00777743	0.00148565	-0.0063083	0.00143803	-0.000495479	-0.00804036	0.00784405	-0.0119678	-0.00217275	-0.00134134	-0.0095831	0.00462255	-0.000127409	-0.00301062	-0.0020059	-0.000147087	0.00394965	-0.00549297	0.00631748	0.00396885
Hungary_MidAvar_oEastAsiaMedium	SZRV-147.SG	-0.00918851	0.0011961	-0.00300175	-0.000889554	-0.00232721	-0.00720783	0.00485524	-0.00593919	0.00130479	0.00385883	-0.00433483	-0.00173742	-0.00273884	-0.00856385	0.0079028	0.00165493	0.00186621	0.00361738	-0.000665476	0.00279503
Hungary_MiddleAvar	CSPF-37.SG	-0.0354974	0.00195944	-0.00616506	-0.00910483	-0.0014881	-0.000672927	0.00648658	-0.00331219	0.0103726	0.00151739	-0.00997208	0.00065015	0.00328412	0.00130557	0.00684248	0.00517277	0.00128298	-0.00275634	0.023448	-0.00329958
Hungary_MidLateAvar	ALT-442.SG	0.0101918	0.00327353	-0.00198253	-0.000392169	0.00218074	-0.0142775	0.00164424	-0.00722085	-0.00149685	0.000769891	-0.00721896	-0.00145368	-0.00202184	-0.00460163	0.00762827	0.00330157	0.00512823	-0.00405594	-0.00192821	0.00556579
Hungary_MidLateAvar	ARK-41.SG	-0.00750832	0.000938533	-0.00408901	0.00330182	0.00142781	-0.00258258	0.000115092	-0.0100468	0.00482806	0.00594288	-0.0149512	-0.00427851	-0.0017734	-0.00503635	0.006762	0.00689522	0.00757917	-0.00145274	-0.00331221	0.00950835
Hungary_MidLateAvar	JHT-154.SG	0.0084807	-0.00147073	-0.00756585	-0.000188247	-0.000413625	-0.0123321	0.00423523	-0.0070278	0.00150028	-0.00318522	-0.00995078	-0.00144096	0.00322342	0.00886631	0.00672126	0.0062837	0.00339249	0.000186522	-0.00628456	-0.00326131
Hungary_MidLateAvar	KK1-245.SG	0.0111231	-0.00894174	-0.0153386	-0.00428757	-0.000707122	-0.0101727	0.00360866	0.00647402	-0.00715444	-0.00260655	-0.00540091	-0.00743526	0.000507899	0.00628774	0.00442425	2.03046e-05	-0.00848871	-0.00321755	0.0013675	0.00203173
Hungary_MidLateAvar	KPM-27.SG	0.00604427	-0.00207335	-0.00607845	-0.000784574	-0.00140917	-0.0118375	0.0010523	-0.00436912	-0.00649058	0.00466514	-0.00519637	0.00720505	-0.00444735	0.00251775	0.00167082	0.0107577	0.0038796	0.0021586	0.00277001	0.00422322
Hungary_NorthHungaryMountains_LAvar	I16751	0.0102393	-0.00314825	-0.00694152	-0.00122055	0.00922065	0.00984829	-0.00102059	0.000656149	0.00642375	0.00723849	0.000674021	-0.00245327	0.00680909	-0.000404284	7.5807e-05	-0.00115697	0.000185215	-0.00749335	-0.0149845	-8.58006e-05
Hungary_NorthHungaryMountains_LAvar	I16752	0.00756139	0.00261447	-0.0021038	-0.00361163	0.0109998	0.00784451	0.00290743	-0.00668746	0.00430182	0.00423573	-0.00141839	-0.00244614	-0.00387402	-0.000937315	0.00612939	-0.00304119	0.0078383	0.00396199	-0.000910369	-0.0119988
Hungary_NorthHungaryMountains_LAvar	I16753	0.00871371	0.00593372	0.00053326	-0.00314497	0.00775187	0.0078237	-0.00108639	-0.0060014	0.00675822	0.00714092	0.0116211	-0.00107452	0.00541417	-0.00150861	0.00276577	0.00200637	0.00374192	-0.00494211	-0.00184417	-0.00589682
Hungary_NorthTransdanubia_Hun	A181029	0.00117551	0.00813993	0.00644568	0.0141282	0.00428214	-0.000853461	-0.000714343	-0.0112187	-0.00517624	-0.00808943	-0.0053375	0.00101695	-0.00223473	-0.00395593	0.0066332	0.00629965	-0.00501765	-0.00580093	0.00484414	0.00700226
Hungary_SouthTransdanubia_Eavar_1	A1824	-0.00266204	-0.00261461	-0.00752521	0.00707544	-0.00744586	0.0046619	0.00379507	-0.00230721	0.00666734	0.00583241	-0.00593835	0.000637976	-0.000771321	-0.00247088	0.00847965	0.00329376	-0.00305442	-0.00339308	0.0095248	0.0131242
Hungary_SouthTransdanubia_LAvar	I16759	0.00905858	6.15472e-05	-0.00522146	-0.00383664	0.0086439	0.0115439	-0.00357856	-0.00567626	0.00628145	0.00865528	0.005071	0.0005978	-0.00468152	0.000809959	-0.000127593	0.00816631	0.000696167	0.00155816	-0.0141218	-0.00171171
Hungary_Tisza_LN	VM-33.SG	0.0138431	-0.00546481	-0.016036	-0.0329679	0.00470723	-0.0108713	4.63039e-05	0.00808391	-0.0128529	-0.0185761	-0.00308445	0.0106579	0.0138668	0.00313245	-0.00517792	0.000455762	-0.0075417	-0.0152376	-0.00267893	0.00788881
Hungary_Transtisza_EAvar	A1804	-0.0252198	0.00269227	-0.00549543	-0.00657621	-0.00207651	0.00448228	0.00558398	-0.00929681	0.00947555	-0.00361694	-0.0124912	-0.00365823	-0.00190026	-0.00476829	0.00400147	0.00399092	0.00645182	-0.00167964	0.00808623	-0.00800878
Hungary_Transtisza_EAvar	A1806	-0.033459	0.00183526	-0.00749002	-0.00781609	-0.000294423	0.00812968	0.0115965	-0.00590954	0.0125059	-0.00281027	-0.011083	-0.0024279	-0.00310075	-0.00509301	0.00435765	0.00421293	0.0101415	-0.00342616	0.0163632	-0.0137132
Hungary_Transtisza_EAvar	A1807	-0.0153173	0.00319666	-0.00302709	0.00135515	-0.00223339	0.00151647	0.00753424	-0.00840195	0.0030189	-0.00241654	-0.00786206	0.0022477	0.00144032	0.00495606	0.00555529	-0.00372617	-0.00434858	-0.00517344	0.004391	-0.00620651
Hungary_Transtisza_EAvar	I16744	-0.00886364	0.0011617	-0.00386069	0.00334261	0.00442797	0.0158512	0.000898069	-0.00968791	0.0127526	0.00352038	-0.0018113	-0.00040353	-0.00117209	0.00298287	0.00806044	-0.0017369	0.00728705	0.0053218	-0.00616023	-0.00134457
Hungary_Transtisza_EAvar	I16812	-0.00649092	0.00331854	-0.00376245	-0.00423631	0.00830208	0.0129167	0.00327516	-0.0140366	0.00954703	-0.000629878	0.00597235	-0.00227873	-0.00163421	1.95591e-06	0.000760203	-0.0027009	0.00255744	-0.00880394	-0.00268869	-0.00422834
Hungary_Transtisza_EAvar	I20800	-0.0103349	0.00370527	-0.00287921	-0.00262487	0.00624857	0.0144297	0.00524971	-0.0113063	0.0072873	0.00511178	0.00111758	-0.00152062	0.00635232	0.00359022	0.00280766	0.000830062	0.00182601	-0.00146834	-0.00234103	-0.00555006
Hungary_Transtisza_EAvar	I20801	-0.0277775	0.00357729	-0.00334748	-0.00244608	0.00669191	0.0201545	0.00862225	-0.00747041	0.0111771	0.00480424	-0.00919584	0.00320249	-0.00512266	0.0024592	-0.00155994	0.00193215	0.0138782	0.0109969	-0.00222812	-0.00895154
Hungary_Transtisza_LAvar	I20798	-0.00998064	0.000221368	-0.00558215	0.00357575	0.00139124	0.0132674	0.00183092	-0.00698424	0.00493093	0.00568088	-0.00345326	-0.00149622	0.00266613	-2.27823e-06	0.00238505	0.00723618	0.00655207	0.00652975	-0.00247914	-0.00520264
Hungary_Transtisza_LAvar	I20799	-0.00762434	0.0014205	-0.00246437	-0.00140991	0.00409597	0.0151308	0.01085	-0.00837939	0.00795359	0.00620081	-0.0033444	-0.00159737	-0.000735662	-0.00239845	0.00708189	0.00245858	0.00333336	0.000493791	-0.00156689	-0.00679889
Hungary_Transtisza_LSarmation_EHun	A181021	0.0112113	0.00605025	0.000997313	-0.00599798	0.00652879	-0.00954013	0.00452177	-0.00553542	-0.00223223	-0.00111751	-0.00496271	-0.00497942	0.00702458	-0.00153567	0.00662571	-0.000545694	-0.00370567	-0.0018031	-0.00266678	-0.000276367
Hungary_Transtisza_LSarmation_EHun	A181022	0.0112124	0.0043451	-0.000940043	-0.00153953	0.0017897	-0.0122553	0.00603009	-0.00473883	0.00078975	0.000294855	-0.000395737	-0.00353268	-0.00496378	0.00116751	0.0016857	0.0031525	0.00489524	-0.00456765	0.00554926	-0.000138227
Hungary_Transtisza_LSarmation_EHun	A181023	0.00924748	0.00846857	0.00558746	0.00227797	0.0043926	-0.00692201	0.00367353	-0.00810352	-0.0040822	-0.000558445	-0.00151105	-0.00478435	0.0019784	0.00514747	0.00751412	-0.000120061	2.62613e-05	-0.0077278	0.00724867	0.00411322
Hungary_Transtisza_LSarmation_EHun	A181024	0.0100627	0.00264677	-0.00318686	-0.00240919	0.00555461	-0.0117569	-0.00110767	-0.00395428	-0.00220804	-0.00605807	-0.00558867	0.00266037	0.0021678	0.00840744	0.00440326	0.000807775	-0.00177383	-0.0114413	0.00643343	0.00816927
Hungary_Transtisza_LSarmation_EHun	A181025	0.0104565	0.00512995	-9.32388e-05	-0.00180616	0.00577641	-0.0111567	0.00184019	-0.00449782	-0.00460964	-0.000609097	0.00217325	-0.00228112	-0.0073666	-0.00324373	0.00473968	0.00689575	0.00544222	-0.00591568	0.00389766	-0.00281418
Hungary_Transtisza_LSarmation_EHun	A181026	0.00985289	0.00581812	0.00134533	-0.00210744	0.00531214	-0.00944642	-1.10788e-05	-0.00928812	-0.00463403	0.000725827	-0.000840176	-0.00237621	0.00387934	-0.00225696	0.00750832	-0.0003795	-0.00322739	0.00280987	0.00339651	0.00307221
Hungary_Transtisza_LSarmation_EHun	A181028	0.00883275	0.00696106	0.00014041	-0.000844093	0.00360968	-0.00943488	0.00516916	-0.00904362	-0.00213401	-0.000449804	-0.00128376	0.00244004	0.00278582	-0.00685802	0.0108567	0.00374105	-0.00251893	-0.00912746	-0.00158714	-0.00928242
Hungary_Transtisza_LSarmation_EHun_oEast	A181027	0.0109905	0.000602697	-0.00811952	-0.00622874	0.00656907	-0.00823215	0.00191638	-0.00773094	-0.00871889	-0.00780201	-0.0023712	-0.00563726	-0.0018392	0.0162747	-2.43713e-07	-0.000894326	0.0024326	-0.00185587	-0.00279193	-0.00127509
Hungary_Transtisza_Maros_EAvar	I16750	0.0124684	-0.00547304	-0.0135618	-0.0128244	0.0110884	0.0110656	-0.00525316	-0.00295358	0.00167887	-0.002513	0.00438043	-0.00526167	0.000232423	0.00601617	-0.000162617	0.000963525	0.00605229	-0.00726138	-0.00537629	-0.00141358
Hungary_Transtisza_Roman_Sarmation	I20802	0.00982115	0.0032763	-0.00193319	-0.000909328	0.014646	0.00914147	-0.0041681	-0.0012145	0.00348323	0.00557574	0.00541798	0.00136959	0.00173209	0.00243613	0.00707782	0.00278885	0.00769358	0.00234943	-0.00444754	3.96397e-05
Icelandic.DG	S_Icelandic-1.DG	0.00941491	0.0115235	0.00727938	0.00325687	0.00152378	-0.020808	0.0050617	-0.0106036	-0.00189103	0.00182324	0.00313359	-0.00313	-0.00459608	0.00070631	0.00223363	0.00102465	0.0032979	0.00392339	0.00259619	-0.00502465
Icelandic.DG	S_Icelandic-2.DG	0.00959064	0.0104781	0.00632985	0.00347205	0.0035151	-0.019127	0.00663937	-0.0116908	0.000979317	0.00103528	-0.00134879	-0.00366289	-0.00494386	-0.00327464	0.00178928	-0.00105934	0.00208093	0.00274623	0.00104231	-0.00605953
Indian.SG	Manny.SG	-0.0046047	-0.0100612	0.00125226	0.0258789	-0.0391663	0.00349334	0.00146261	-0.00898842	-0.022571	-0.0312538	0.0314288	0.0103658	-0.0139091	-0.0036515	-0.0285716	-0.0118809	0.00582782	0.0121035	0.0074902	-0.0166773
Ingushian.HO	ING-1154.HO	0.00617296	-0.00498694	-0.00926294	0.0161315	-0.0123607	-0.0112331	0.00144711	0.00185306	-0.00107535	0.00661204	-0.0136817	0.000151136	-0.0019623	0.00260558	0.00933572	0.00557927	-0.00647453	0.00367091	-0.0046301	0.00362262
Ingushian.HO	ING-1167.HO	0.00703859	-0.00394819	-0.00768075	0.0190263	-0.0124768	-0.0111612	-0.000119445	0.000632661	0.00601778	0.00651033	-0.00724429	0.004561	0.00125466	-0.00202272	0.0111079	0.00609363	-0.00224497	0.00275278	-0.00310571	0.00516237
Ingushian.HO	ING-1168.HO	0.00655576	-0.00446153	-0.00788817	0.0185784	-0.0125293	-0.00803884	-0.00210226	0.00246746	-0.00168159	0.0077694	-0.0090721	0.00230336	0.000370918	0.00530926	0.0124983	0.00363439	-0.00275098	0.00176688	-0.00127749	0.00788861
Ingushian.HO	ING-1169.HO	0.00600643	-0.00423156	-0.00719088	0.0191672	-0.0117456	-0.0087473	0.000580953	0.00212394	0.00210128	0.0067869	-0.00930104	0.0024506	0.00343494	-0.00475113	0.00938374	0.00152448	-0.00572591	9.59394e-05	-0.00877912	0.00774005
Ingushian.HO	ING-1176.HO	0.00717083	-0.00470686	-0.00850136	0.0183994	-0.0158272	-0.0104431	-0.0037763	-5.20762e-05	0.00448131	0.00366677	-0.00905589	0.00138438	0.000632025	0.000644816	0.0133904	0.00820768	-0.00157152	0.00153992	-0.00139865	0.00726859
Ingushian.HO	ING-1177.HO	0.00703167	-0.00487232	-0.00898476	0.0174215	-0.0151029	-0.0116439	1.08282e-05	0.00159056	0.0026296	0.00850082	-0.013113	0.00442284	0.00045686	0.000746919	0.00616684	0.00492484	-0.00569914	-0.00213285	-0.00340689	0.00393659
Ingushian.HO	ING-1178.HO	0.00596572	-0.00446315	-0.00733459	0.0162803	-0.0113013	-0.00923215	0.00239428	0.00861605	0.000718403	0.00508291	-0.00963123	0.00732089	0.00128059	-0.00273948	0.00852202	0.00534084	-0.000725086	-0.00165103	-0.00577749	0.00235988
Ingushian.HO	ING-1179.HO	0.00535671	-0.00367603	-0.00668279	0.0158369	-0.0101341	-0.00951892	-0.00433923	0.000839868	0.000195461	0.00756911	-0.0136238	0.00264995	-0.00279794	-0.00160568	0.00683116	0.00722979	-0.00608184	0.00521521	-0.00299781	0.00345796
Ingushian.HO	ING-1206.HO	0.00599506	-0.00330111	-0.00801923	0.0165906	-0.0130226	-0.0100079	0.00216905	0.00335525	0.00331588	0.00813669	-0.00749966	0.00492918	0.00182478	-0.0048964	0.00771769	0.00274615	-0.0050732	0.00281348	-0.00696738	0.00670322
Ingushian.HO	ING-1330.HO	0.00682432	-0.00461123	-0.00815589	0.0165185	-0.0125008	-0.00950464	3.62463e-05	0.00323877	0.00189645	0.00730448	-0.0100412	0.00389625	0.00472858	-0.00170394	0.0105184	0.00367248	-0.00130049	0.00380494	-0.00415598	0.0046653
Iranian.DG	S_Iranian-1.DG	0.00567754	-0.0116562	-0.00745785	0.0174275	-0.0195992	-0.00552346	-0.000464034	0.00706728	-0.00330555	-0.000604471	-0.00526255	0.00622908	0.00220928	0.00140267	-0.00309225	0.0027706	0.0032615	0.000236552	0.00131868	0.00143904
Iranian.DG	S_Iranian-2.DG	0.00652765	-0.0115111	-0.0107968	0.0171489	-0.0215175	-0.00556109	-0.00450685	0.00585292	-0.00374617	0.00256683	-0.00599445	0.0035264	-0.00228897	0.000829804	0.00151522	0.00481206	0.00259924	0.00139585	-0.00485662	-0.000300586
Iran_C_SehGabi	I1661	0.00775521	-0.0165733	-0.0157849	0.0234366	-0.025337	0.0308082	-0.00776252	0.017362	0.00819374	0.00389629	-0.00331528	0.0194149	-0.00501253	0.000546901	-0.00516078	0.0046755	0.0077944	-0.00188086	0.0128976	0.0039184
Iran_C_SehGabi	I1665	0.0086006	-0.0177678	-0.016916	0.0154611	-0.0229057	0.0252687	-0.00814634	0.0223242	0.00387885	0.00639197	0.00112529	0.00384567	0.00350123	0.00317332	0.00181353	0.0106277	0.000900253	0.00288996	0.0171638	0.0116966
Iran_C_TepeHissar	I2514	0.00593788	-0.0150385	-0.0111291	0.0369669	-0.027461	0.0473774	-0.0163225	0.0149385	0.0187473	0.0110982	0.0115832	0.0156506	-0.0154605	0.000280347	-0.0181228	0.00388856	0.0158659	-0.00256244	0.012906	0.00241175
Iran_C_TepeHissar	I2925	0.00522645	-0.0149389	-0.0112082	0.0336859	-0.025514	0.0479327	-0.0201181	0.0227441	0.0201357	0.00861389	0.0128478	0.0211731	-0.00962687	0.00332381	-0.021752	-0.00252519	0.0131585	-0.00107446	0.00969441	0.00314273
Iran_C_TepeHissar_noUDG	I2337_noUDG	0.00635782	-0.0171229	-0.0108291	0.0321027	-0.0332418	0.0380185	-0.0124667	0.0176865	0.0155472	0.00905712	0.0104104	0.0132551	-0.00114378	0.00235363	-0.00849588	0.00898996	0.0144249	-0.000285553	0.00726973	0.00485343
Iran_DinkhaTepe_BA_IA_1	I4274	0.00987537	-0.0154842	-0.0158567	0.00445523	-0.0109868	0.0212422	-0.00969333	0.0139061	0.00638948	0.00778202	-0.0101558	-0.00990162	0.00363395	0.00186973	0.017468	0.0033444	-0.000189586	0.0022345	0.00630577	-0.00470064
Iran_DinkhaTepe_BA_IA_1	I4341_noUDG	0.0101948	-0.0166064	-0.0176241	0.00184072	-0.00624604	0.0339013	-0.00890127	0.0149372	0.00899564	0.0124911	-0.00285236	-0.00176068	0.00937417	0.0059874	0.00624787	0.00425476	-0.00234744	0.00324202	0.000373038	0.000478498
Iran_DinkhaTepe_BA_IA_1_noUDG	I3911_noUDG	0.00990054	-0.0162797	-0.0156939	0.00560821	-0.00945684	0.0237531	-0.00863399	0.0112427	0.00467298	0.00421579	-0.00865119	-0.0110582	0.0073367	-0.00285516	0.00775385	0.00274239	-0.00619646	-0.00103116	0.00575409	0.00554521
Iran_DinkhaTepe_BA_IA_1_noUDG	I3913_noUDG	0.00990427	-0.0152362	-0.0178374	0.00329869	-0.0123824	0.0194101	-0.00829341	0.014271	0.00605856	0.00838355	-0.00680378	-0.00388968	0.00495942	0.00621289	0.0188905	0.00669615	-0.00406056	5.74839e-05	0.00314699	0.00487392
Iran_DinkhaTepe_BA_IA_1_noUDG	I4237_noUDG	0.0101015	-0.0130041	-0.0127601	0.00959616	-0.00770956	0.0260771	-0.00630716	0.0127816	0.00670542	0.00802099	-0.00598979	0.00371901	0.00350393	0.00414638	0.00976062	0.00667559	0.0030298	0.00153451	0.00867691	0.00977246
Iran_DinkhaTepe_BA_IA_1_noUDG	I4272_noUDG	0.0104539	-0.0158033	-0.016422	0.0016904	-0.0146098	0.0231555	-0.011424	0.00877747	0.00418523	0.00554578	-0.00519455	0.000622397	0.00262075	0.00221325	0.00784784	-0.00344635	0.00248902	-0.00261371	-3.23163e-05	0.00275865
Iran_DinkhaTepe_BA_IA_2	I4236_noUDG	0.00784153	-0.0126458	-0.0110594	0.0177577	-0.0110211	0.020846	-0.00662797	0.00979346	0.00634238	0.00738817	0.000679442	-0.000621979	0.00419985	0.00531982	0.00308815	0.00544632	0.0047208	0.00741421	0.00159928	0.00745812
Iran_DinkhaTepe_BA_IA_2_noUDG	I3912_noUDG	0.00848375	-0.0136811	-0.0132369	0.0188822	-0.0173947	0.0229548	-0.00967509	0.013592	0.00783519	0.00275843	-0.0021617	0.00394754	0.00546144	0.00512334	5.77825e-05	0.00240609	0.00412942	0.0016936	0.0126389	0.00990987
Iran_DinkhaTepe_BA_IA_2_noUDG	I3914_noUDG	0.00717008	-0.0104981	-0.00980585	0.0192724	-0.014244	0.0230294	-0.0100349	0.0131557	0.00739031	0.00744149	-0.00429991	-0.00415492	0.00194764	0.00597732	0.0128296	0.00458041	0.00122477	0.00509125	0.00745377	0.00318406
Iran_DinkhaTepe_BA_IA_2_noUDG	I3915_noUDG	0.00800015	-0.0120898	-0.012125	0.0189932	-0.0149453	0.0235188	-0.00956617	0.011397	0.00736657	0.00685611	-0.00272206	-0.00197638	-0.00121353	-0.00074399	-0.00131955	0.00378105	0.00346545	0.000714716	0.010034	0.00341729
Iran_DinkhaTepe_BA_IA_2_noUDG	I4238_noUDG	0.00740407	-0.0119528	-0.0100231	0.0192471	-0.00804712	0.0246406	-0.0108469	0.00951914	0.00580708	0.00623176	-0.00478686	-0.000408554	0.00265459	0.00321781	-0.00291013	0.00349112	0.00336287	-0.00250636	0.00845764	0.00154133
Iran_DinkhaTepe_BA_IA_2_noUDG	I4239_noUDG	0.00622044	-0.0102252	-0.00530928	0.0238746	-0.0115887	0.0249666	-0.00965584	0.00944012	0.000198395	0.00189858	0.00525212	0.00337807	-0.00899905	-0.00115027	-0.000511896	0.000275212	-0.00931621	-0.00454845	0.0133543	0.00516269
Iran_DinkhaTepe_BA_IA_2_noUDG	I4273_noUDG	0.00791038	-0.012121	-0.0110313	0.0178787	-0.00912522	0.027868	-0.00886091	0.00722257	0.00763855	0.00363025	-0.000393489	-0.00460571	-0.00291784	0.00526956	0.00660959	0.000428622	0.00371978	-0.00236562	0.00735547	0.0102535
Iran_GanjDareh_Historic	I1955	0.00792775	-0.00928756	-0.0106431	0.0158605	-0.0094262	0.0281134	-0.00843696	0.00566122	0.0108405	0.00938282	0.00292302	0.00157466	-0.00205968	-0.00531967	0.00843361	0.00418323	0.0104472	0.0056226	-0.000177535	-0.00522334
Iran_GanjDareh_N	I1290	0.00345292	-0.0221045	-0.00651692	0.042525	-0.0471364	0.0530813	-0.0170049	0.029507	0.0125738	0.00212078	0.00721986	0.0183758	-0.0037595	-0.00546476	-0.0197609	0.0045526	0.00982928	-0.000519466	0.033327	0.0018709
Iran_GanjDareh_N	I1947	0.00276543	-0.020663	-0.00466502	0.0442239	-0.0513855	0.0459731	-0.0188764	0.0230434	0.00619976	-0.00256164	0.0134716	0.0205448	-0.00798808	-0.00173036	-0.0294881	0.00500606	0.0119862	-0.0168906	0.0263419	0.00794821
Iran_GanjDareh_N	I1954	0.00352809	-0.0186664	-0.00731598	0.0472962	-0.0448571	0.0466561	-0.015998	0.0215798	0.0131025	0.00570846	0.0063833	0.0221115	-0.00965705	-0.00568642	-0.0237642	-0.00123469	0.0165181	-0.00632687	0.0221123	-0.00114719
Iran_HajjiFiruz_BA	I4243	0.00835219	0.00189147	-0.000331025	0.021511	0.00862722	0.0181699	-0.00487124	0.000424669	0.0142212	0.0095098	0.0046049	-0.0124643	0.0106372	-0.00168827	0.0169865	0.00465858	0.00156336	-0.00375144	0.000836078	0.0303408
Iran_HajjiFiruz_BA_noUDG	I4243_noUDG	0.00825169	0.00135736	0.000636106	0.0215574	0.00683578	0.0194268	-0.00521047	-6.56809e-05	0.0137809	0.0101998	0.00490686	-0.0119136	0.00977572	-0.00355083	0.0155887	0.00349488	0.00014891	-0.00425488	0.000878677	0.0316048
Iran_HajjiFiruz_IA_noUDG	I2327_noUDG	0.00738946	-0.0109753	-0.0107784	0.0195746	-0.012566	0.0299218	-0.0107923	0.00829398	0.00904849	0.00554071	0.00182682	0.00544425	0.000104126	-0.00449697	0.00137397	0.00454857	0.00409433	0.00151351	-0.00027126	0.00841019
Iran_HajjiFiruz_N	I4241	0.0103043	-0.0164192	-0.0164535	0.00867068	-0.0125557	0.0316398	-0.0137142	0.0273121	0.00639257	0.00344626	-0.00288551	0.0107933	0.00395022	-0.000924885	0.0208031	0.00350329	-0.0109744	-0.00580035	0.0228538	0.0530468
Iran_HajjiFiruz_N	I4349_noUDG	0.00891093	-0.0149777	-0.0152444	0.0132821	-0.0176059	0.0409039	-0.0116903	0.0128382	0.0139177	0.00785344	-0.00180959	0.0118696	0.00298062	0.00561287	0.00866171	0.00551304	-0.000730919	-0.00390331	0.00622358	-0.00150329
Iran_HajjiFiruz_N	I4351_noUDG	0.0094803	-0.0155982	-0.0169344	0.00880211	-0.00770951	0.0408466	-0.00979464	0.0149278	0.0139655	0.0102665	0.0025593	0.00428069	0.00450347	0.00265115	0.0111789	-0.000954099	-0.00336184	-0.00236102	0.0117151	0.00501244
Iran_HajjiFiruz_N_noUDG	I4241_noUDG	0.0102169	-0.0163969	-0.0159002	0.00890844	-0.0110131	0.0341141	-0.0135782	0.026725	0.00710996	0.00171784	-0.00308159	0.0117812	0.00349067	-0.000231261	0.0207195	0.00163632	-0.0106816	-0.00661429	0.0243989	0.0525972
Iran_Hasanlu_IA	I4338_noUDG	0.00893482	-0.0137016	-0.0122817	0.0102497	-0.00796636	0.031449	-0.0129106	0.0146067	0.0108966	0.0111072	0.00242417	-0.00423724	-0.000349456	-1.29259e-05	0.00593675	-0.000264032	-0.00159799	-0.00253663	0.00128644	-0.00297075
Iran_Hasanlu_IA	I4353_noUDG	0.00877668	-0.012197	-0.0130056	0.013473	-0.00843253	0.0286046	-0.0099957	0.00722116	0.0102694	0.0101389	-0.00107343	-0.00289859	0.00358479	-0.00754599	0.0129302	0.00740491	0.00131373	0.00105787	-0.00530335	0.00559232
Iran_Hasanlu_IA	I4356_noUDG	0.00964551	-0.0131513	-0.0139973	0.0110585	-0.00950282	0.0312892	-0.00985839	0.0135621	0.0149213	0.010138	0.00184165	-0.000378326	0.00369984	-0.000598373	0.00676617	0.0022017	0.00773769	-0.000910499	-0.00833935	0.000239423
Iran_Hasanlu_IA	I4357_noUDG	0.00837551	-0.0109189	-0.0111456	0.0126975	-0.00615827	0.0306689	-0.00464157	0.0105806	0.0137756	0.0153618	0.00392775	-0.00339916	0.00932397	0.000197568	0.0116656	0.00676415	0.00650404	0.00554807	0.00243616	0.00106691
Iran_Hasanlu_IA	I6388	0.00850235	-0.0130866	-0.0139475	0.0160848	-0.010767	0.0276796	-0.00541468	0.0135859	0.00674487	0.00322982	-0.00862341	-0.00644913	0.00342669	0.0072739	0.00950712	0.00391801	0.00218067	-0.00798911	0.00969723	0.0167191
Iran_Hasanlu_IA	I6428	0.00722874	-0.0108841	-0.0100293	0.0187039	-0.0104173	0.022388	-0.00649754	0.00675579	-0.000150706	0.00404535	-0.00523337	-0.00131335	0.0041971	0.00350462	0.00224214	0.00150964	-0.000527314	0.00593487	0.00143282	0.012911
Iran_Hasanlu_IA	I6429	0.00922774	-0.0115537	-0.0148766	0.0092468	-0.00893257	0.0176693	-0.00536379	0.0128114	0.00102776	0.00773006	-0.00899019	-0.0031112	0.00477127	0.0038655	0.00716213	0.00191145	-0.00566901	0.00283491	-0.000459866	0.000200791
Iran_Hasanlu_IA	I6430	0.00634864	-0.0107657	-0.0113731	0.0172273	-0.0153629	0.0241593	-0.00881313	0.00770559	0.00253147	0.00190761	-0.0027573	-0.00134447	0.000900572	0.00083798	-0.000642831	0.00422245	0.000113703	-0.0038898	0.00234281	-0.0014585
Iran_Hasanlu_IA	I6432	0.00662167	-0.0107388	-0.0112707	0.0212281	-0.0152696	0.0265487	-0.010106	0.00704804	0.00567789	0.00115214	-0.00604449	0.00626174	0.00324118	-0.000628866	0.00132182	0.00554498	0.000918417	-0.00299858	0.00175797	0.00343744
Iran_Hasanlu_IA.SG	F38_noUDG.SG	0.00851506	-0.0120466	-0.0109997	0.0169031	-0.0232993	-0.00254092	-0.00837779	0.00820133	-0.00600145	0.00272187	-0.011369	0.00135633	0.000793563	0.00351531	0.00613286	0.00282805	-0.010354	0.00465542	0.00502787	0.00608319
Iran_Hasanlu_IA_noUDG	I4099_noUDG	0.00866106	-0.0120093	-0.0127683	0.0137591	-0.0123631	0.0184531	-0.0107962	0.0155112	0.00576415	0.00185139	-0.0041316	-0.00299577	0.0034452	-0.000217498	0.00886023	0.00539821	-0.00115437	0.00116985	0.00996912	0.0101088
Iran_Hasanlu_IA_noUDG	I4100_noUDG	0.00956956	-0.0120163	-0.0114638	0.0126246	-0.0107574	0.0208465	-0.0105462	0.014769	0.00586014	0.0057732	-0.00738998	-0.000976549	0.00253241	0.00335543	0.0161655	0.00214053	-0.0016367	-0.0031711	0.00338503	0.00650392
Iran_Hasanlu_IA_noUDG	I4232_noUDG	0.00806338	-0.010366	-0.00959765	0.0183229	-0.0112608	0.0226916	-0.00763527	0.00695633	0.00314305	0.00425135	0.00159811	-0.00561938	-0.00510578	0.000448483	0.0004807	-0.000467019	0.00457833	-0.00201714	0.0126306	0.00669923
Iran_Hasanlu_IA_noUDG	I4233_noUDG	0.00906903	-0.011186	-0.0118693	0.00937052	-0.009974	0.0225618	-0.0107383	0.0111406	0.0089275	0.00440284	-0.0113611	-0.00582864	0.0019367	0.00468463	0.00724545	0.00501626	-0.00304825	-0.00448318	0.00215357	0.0098884
Iran_Hasanlu_IA_noUDG	I4269_noUDG	0.00744631	-0.0103504	-0.0105432	0.0193454	-0.0114052	0.0187383	-0.00912752	0.00853475	-9.90574e-05	0.0045681	-0.00313293	0.00303033	-0.00192843	0.00430888	0.00263388	0.00427884	-0.00136324	-0.00713868	0.0102135	0.00947251
Iran_Hasanlu_IA_noUDG	I4280_noUDG	0.00850699	-0.0110564	-0.0125626	0.0151421	-0.00829784	0.0247251	-0.00605623	0.00914004	0.00661179	0.000655961	-0.00486163	0.0014029	-0.000779443	-0.000566364	0.00226331	0.00420624	-0.00040015	-0.00473942	-0.00240824	0.00262204
Iran_Hasanlu_IA_o_noUDG	I4097_noUDG	0.0050066	-0.0103285	-0.00571141	0.0310466	-0.0147103	0.0284694	-0.0079867	0.013788	0.00451797	0.000649973	0.00520702	0.00456468	-0.00382121	0.000883459	-0.00924771	-0.000348885	0.00295888	-0.00977571	0.00327541	-0.001471
Iran_ShahrISokhta_BA2	I8728_enhanced	-0.00765052	-0.013324	-0.000557643	0.0312842	-0.0341403	0.0402102	0.00208869	-0.00505184	-0.0181518	-0.0356126	0.051578	0.0143728	-0.010352	0.00682406	-0.0433557	-0.0152689	0.0148753	-0.0117079	0.017041	-0.0276665
Iran_ShahrISokhta_BA2	I11456_enhanced	-0.00467572	-0.0146397	-0.00195313	0.0348445	-0.0377442	0.0395437	-0.00553959	-0.000708034	-0.0110784	-0.0250149	0.0372061	0.0198061	-0.0130682	0.00277861	-0.0380578	-0.00559162	0.0187684	-0.00126227	0.0108662	-0.0191418
Iran_TepeAbdulHosein_N.SG	AH1_noUDG.SG	0.00309344	-0.0198707	-0.00565786	0.0463774	-0.0515654	0.0225147	-0.0168311	0.0233566	0.00280197	-0.00834787	0.00128096	0.0163189	-0.00949123	-0.00208159	-0.0227772	0.00280499	0.00171729	-0.011024	0.0387797	0.00942769
Iran_TepeAbdulHosein_N.SG	AH4_noUDG.SG	0.00291747	-0.0183017	-0.00678357	0.0423668	-0.0525099	0.0219321	-0.0145478	0.0240382	-0.000112005	-0.00388705	-0.00328408	0.0175042	-0.0127767	-0.00412711	-0.0177138	0.0109473	0.0140494	-0.00749088	0.0248243	0.00602057
Iran_Zoroastrian_outlier.HO	YZ018.HO	0.0072629	-0.0134933	-0.00735116	0.0161386	-0.0172966	-0.00293637	-0.00342769	0.00469154	-0.00236034	0.000319863	-0.00663664	0.00751504	-0.00313828	-0.00342379	-0.000594886	-0.00162116	-0.00301233	-0.000251831	-0.000163693	-5.73212e-05
Iran_Zoroastrian_outlier.HO	YZ024.HO	0.0100904	-0.00777176	-0.00726092	-0.00332341	-0.00665893	-0.0150016	0.000672596	0.00518686	0.001929	0.00197191	-0.0108664	-0.00837589	0.00279348	0.000189502	0.00529018	0.00186486	-0.00233136	0.00145795	-0.00521416	-0.0021185
Iraq_PPNA_contam	I6441	0.0102275	-0.0158461	-0.0158332	0.00427687	-0.0119547	0.0244711	-0.00629806	0.0155382	0.00701564	0.00728416	-0.00902405	-0.00849074	0.00826037	-0.00119754	0.0135235	0.00355368	0.00243934	0.00419242	0.00157904	0.0110257
Israel_C	I1169	0.0129252	-0.0170763	-0.0192681	-0.0161458	0.00291422	0.0193164	-0.00658676	0.0185948	-0.00113096	-0.000599608	-0.0115845	-0.0261359	0.0117855	-0.00402078	0.0223026	-0.00136644	-0.0147296	0.00342823	0.00181677	0.000410795
Israel_C	I1178	0.0126234	-0.0172917	-0.0200993	-0.0170689	0.00239033	0.0283477	-0.0117763	0.0162378	0.00203913	0.00456975	-0.00966334	-0.021234	0.0110003	0.00790206	0.0149313	-0.00271933	-0.010596	-0.00318702	-0.0177639	0.00657181
Israel_Medieval_oNAfrica	I11095	0.00951372	-0.0188827	-0.0128042	-0.00192566	-0.00395964	0.0269019	-0.0107341	0.0161537	0.00370033	0.00846574	-0.0172336	-0.0241953	0.0138017	-0.00310321	0.0238688	-0.00216303	-0.00517009	0.00513527	-0.00879462	0.00524108
Israel_MLBA	I3965	0.0111528	-0.0154797	-0.0165208	-0.00098281	-0.00548411	0.0394377	-0.00702121	0.0148909	0.00435462	0.00529984	-0.00606516	-0.0064287	0.00799441	0.00844257	0.0151368	0.00688894	-0.00728612	-0.000229623	0.00268928	0.00462421
Israel_MLBA	I3966	0.0106559	-0.0164728	-0.0181307	-0.0036066	-0.00797819	0.0334081	-0.0148724	0.0171089	0.00317163	0.00794445	-0.00608779	-0.0169255	0.00847819	0.00912653	0.0148535	0.001838	0.00318153	0.000915666	-0.00112588	0.00177747
Israel_MLBA	I10770	0.010317	-0.0170222	-0.0185499	0.00247999	-0.00918998	0.0336517	-0.00907487	0.0199262	0.0088542	0.00708483	-0.00354648	-0.012446	0.00994788	0.00410726	0.0244466	-0.00518018	-0.00349747	0.0107097	-0.000288509	0.00497114
Israel_MLBA_brother.I10770	I10769	0.0100853	-0.0170058	-0.0178424	0.000893796	-0.00798259	0.034	-0.00666442	0.0211024	0.00567162	0.0127072	-0.00666395	-0.0118376	0.00998034	0.00204126	0.021875	-0.00532609	0.00332766	0.0102922	0.00140846	0.00216448
Israel_PPNB	I0867	0.0133282	-0.0203736	-0.0174845	-0.026428	0.0116854	0.0368736	-0.00986559	0.0151619	-0.00369664	-0.00367569	-0.0193924	-0.0376944	0.0137095	0.00818841	0.0168404	-0.000757083	-0.024461	0.00675134	-0.00273265	-0.00234609
Italian_North.DG	HGDP01151.DG	0.0113008	0.00200045	-0.00414981	-0.00774463	-0.00184369	-0.0175108	0.00155923	-0.0033475	-0.00145277	0.000413398	-0.00277837	-0.00130111	-0.00400169	-0.00465947	0.000555065	-0.00123779	-0.00023336	0.00590331	-0.00404719	-0.0099024
Italian_North.DG	HGDP01152.DG	0.0114119	0.000388615	-0.00491599	-0.00564266	-0.000168891	-0.0168939	0.00259947	-0.00565211	-0.00820209	-0.00174602	-0.00766083	-0.00108129	-0.00512328	0.00120641	0.0031712	0.000541646	0.0014904	0.000296861	0.00166844	-0.00559803
Italian_North.DG	HGDP01153.DG	0.0116309	0.00100846	-0.00560086	-0.00750504	0.00293248	-0.0191189	0.00648657	-0.00419774	-0.00641707	-0.00202504	-0.00359229	0.00183986	-0.00785786	0.00135863	-0.000794481	0.00267103	0.0107029	-0.00385094	-0.00855323	-0.00431096
Italian_North.DG	HGDP01155.DG	0.011422	-0.000203166	-0.00445339	-0.00681075	-0.00247023	-0.017235	0.00112542	-0.000585321	-0.00290226	-0.0011785	-0.00221215	-0.000554123	-0.00226572	0.00163426	-0.0024492	0.00042626	0.00121353	-0.00165532	-0.00469599	-0.00263004
Italian_North.DG	HGDP01156.DG	0.0115551	0.000617948	-0.00683409	-0.00621084	-0.000137395	-0.0177565	0.00179667	-0.00265592	-0.00181346	-0.000439034	-0.00703996	0.00102691	0.00151795	-0.00166869	-0.00271263	-0.000149287	0.00355199	0.00146002	-0.00465578	-0.0051844
Italian_North.DG	HGDP01157.DG	0.0112015	0.00104547	-0.00438636	-0.00648642	-0.000972552	-0.0157107	0.00283277	-0.0036907	-0.00351769	-0.000673684	-0.00336116	0.00127043	-0.00330355	-0.00339248	6.08009e-05	-0.0014939	-0.00127448	0.000897402	-0.00174088	-0.00540799
Italian_North.DG	HGDP01161.DG	0.0116148	-0.00111617	-0.0077317	-0.00566016	-0.00115512	-0.0177118	0.000397349	-0.00253425	-0.00347006	0.0039455	-0.0054701	-0.00257763	0.00175731	0.000829504	0.00702037	0.000929054	-0.00203668	6.43674e-05	-0.00174148	0.000518133
Italian_North.DG	HGDP01162.DG	0.0116025	-0.00211938	-0.00653489	-0.00274264	-0.00461882	-0.0149809	0.00561449	1.79528e-05	-0.0038535	0.000474808	-0.00685918	0.00372668	-0.00222231	0.00196156	-0.00425968	-0.00407425	0.00574224	-0.000423334	-0.00728767	-0.000842247
Italian_North.DG	HGDP01163.DG	0.0110101	-0.000950178	-0.00469858	-0.0011269	-0.00371194	-0.0156917	0.00387946	-0.00300014	-0.00384552	0.00191871	-0.00687203	0.0018198	-0.00173284	-0.000854696	-0.00228541	0.000427875	0.00305818	0.00385519	-0.00260055	-0.00154759
Italian_North.DG	HGDP01164.DG	0.0114437	-0.00149065	-0.00718012	-0.00534493	-0.00318499	-0.0173823	0.00171959	-0.00128528	-0.00361434	0.000451146	-0.00470628	-0.00046355	-0.000218452	0.00332697	0.00268717	0.00114408	-0.00111676	0.00415912	-0.000997724	-0.00287906
Italian_North.DG	HGDP01166.DG	0.0115108	-0.00186032	-0.00649231	-0.00642467	-0.00316972	-0.0164988	0.000448762	-0.00363122	-0.0010025	0.00261242	-0.00610627	-0.000122522	-0.00448485	0.00189739	0.000332007	-0.00197843	0.000834261	-1.4108e-05	-0.000255655	-0.00301374
Italian_North.DG	HGDP01167.DG	0.0103361	-0.00119386	-0.00701361	-0.00442904	-0.00288934	-0.0166302	0.00390232	-0.00421439	-0.00348676	0.00381666	-0.00485262	-0.00132739	-0.003934	-0.00235448	0.000355199	-0.000963727	-0.000268864	0.00641148	-0.00882202	-0.00192861
Italian_North.DG	HGDP01168.DG	0.0114807	-0.00131766	-0.00613818	-0.00551886	-0.00340933	-0.0162578	0.000312703	-0.00356847	-0.00599262	0.00383365	-0.00732923	-0.000207478	-0.00344762	0.000768074	4.61683e-05	-0.00278297	-0.00434014	-0.000150225	-0.00861469	-0.00378437
Italian_North.DG	HGDP01169.DG	0.0113951	-0.00130871	-0.00742923	-0.00300061	-0.00354262	-0.0158184	0.0040133	-0.000734634	-0.00432757	-0.00065594	-0.00662972	-0.000654552	-0.00498064	0.00135339	-8.62429e-05	0.00093454	0.0033099	-0.00177917	-0.00230592	-0.00194891
Italian_North.DG	HGDP01171.DG	0.011675	0.000649242	-0.00472732	-0.0064838	-0.00343264	-0.0179891	-0.000136242	-0.00502743	-0.00458832	0.000734511	-0.000620879	0.000364222	-0.00385287	0.00166866	0.000733455	0.00371962	0.0044434	0.00201243	-0.00168292	-0.00629711
Italian_North.DG	HGDP01172.DG	0.0106786	0.000414185	-0.0059902	-0.00259957	-0.000637888	-0.0163486	0.00291179	-0.00684774	-0.00572686	-0.0027007	-0.00313091	0.00184074	-0.00283204	-0.00232286	-0.00086171	0.00140667	0.000391018	0.00186245	-0.00671022	-0.0040341
Italian_North.DG	HGDP01173.DG	0.0113693	0.00255509	-0.00431273	-0.00683462	-0.000517755	-0.0164767	0.00466063	-0.0044734	-0.00416657	-0.00215184	-0.00554072	0.0046207	-0.00296979	0.00199345	-0.00134451	-0.000397041	0.0019407	0.00647528	0.0004081	0.000354569
Italian_North.DG	HGDP01174.DG	0.0116242	-0.00059196	-0.00590154	-0.00560494	0.000791992	-0.0185569	0.000322068	-0.00498102	-0.00429991	0.000532185	-0.00697872	-0.00389351	-0.00269702	0.00143003	-0.00254584	-0.00189143	0.000638229	0.00414896	-0.00239687	-0.00610856
Italian_North.DG	HGDP01177.DG	0.0115048	0.00138337	-0.00536073	-0.00859593	-0.000550817	-0.0183921	0.0010938	-0.00544337	-0.00102671	-0.00019812	-0.0056601	-0.00263112	-0.00195448	-0.000464567	0.000927275	0.0014092	3.08396e-05	0.00484028	-0.00468619	-0.00304617
Italian_North.DG	S_Bergamo-1.DG	0.0116421	0.000987979	-0.00561313	-0.00752334	0.00301124	-0.0190516	0.00661778	-0.00421387	-0.00640333	-0.00212995	-0.00348962	0.00171347	-0.00789982	0.00130163	-0.000906239	0.00283504	0.0104435	-0.00375767	-0.00841125	-0.00436257
Italian_Sardinian.DG	HGDP00672.DG	0.0127787	-0.00268521	-0.011244	-0.0203226	-0.00380793	-0.018603	0.0013618	0.0011506	-0.00946775	-0.00484166	-0.0051447	0.00060071	-0.0104953	0.0051258	-0.0127874	-0.00344444	0.00128194	0.000299463	-0.00762214	-0.00572083
Italian_Sardinian.DG	HGDP01062.DG	0.0134959	-0.0034647	-0.0107431	-0.0230135	0.000335569	-0.0184165	0.00684629	-0.000479841	-0.00981347	-0.00515717	-0.00790825	0.00104159	-0.00873161	0.00247019	-0.00867724	-0.00558891	0.00293284	0.00615204	-0.00279376	-0.00381908
Italian_South.HO	BEL57.HO	0.0111859	-0.00700381	-0.00921953	-0.00298634	-0.00540187	-0.0145046	0.000320875	0.000719614	-0.00435989	-4.15922e-05	-0.00761377	-0.00632078	0.00160157	-0.000842596	0.00354515	-0.00146491	-0.00226282	-0.00176924	-0.00908928	0.000397352
Italian_South.HO	ITS4.HO	0.0107803	-0.00703007	-0.00980161	-0.00234166	-0.00844088	-0.0135798	-0.00228074	-0.0022389	-0.00484946	-0.00067051	-0.00850063	-0.00104817	-0.000800487	0.00222292	0.00454973	-0.00428667	-0.00263174	-0.00072896	0.000288738	-0.00113662
Italian_South.HO	ITS5.HO	0.0108116	-0.00563161	-0.00890826	-0.00221532	-0.00439262	-0.0146662	0.00349601	0.000783334	-0.00180694	0.000701447	-0.00802519	-0.00302326	0.0017954	-0.000743913	0.00729002	-0.00163367	-0.00162804	-0.00169678	-0.00617397	-0.00320644
Italian_South.HO	ITS7.HO	0.0107241	-0.00556631	-0.00843193	-0.00325459	-0.00633794	-0.0141919	-0.00133437	0.000959109	-0.00154144	0.00283622	-0.00681315	-0.00487816	0.00090242	0.00417478	0.00538056	0.000218571	0.00186839	-0.00341144	-0.00449042	0.00233897
Italy_Broion_BA.SG	BRC003.SG	0.0122013	0.0024215	-0.00506669	-0.0140496	0.00846291	-0.0132808	0.0033248	-0.00534711	-0.00695824	-0.00450524	-0.000282297	-4.40874e-06	-0.00568345	-0.00958563	-0.00747875	0.00253962	-0.00365769	0.00430027	0.00103902	-0.0010373
Italy_IA_Republic.SG	R435.SG	0.0110868	0.00493392	-0.00087845	-0.0120905	0.00100134	-0.0133097	0.0036935	-0.00437364	-0.00851864	-0.00845961	-0.00479301	0.00287933	-0.00351087	-0.00469564	-0.00607966	-0.00342579	0.000397808	0.00493977	0.00115141	-0.007204
Italy_IA_Republic.SG	R473.SG	0.0125016	0.00128217	-0.00611166	-0.0127042	0.00465186	-0.0173049	0.00244177	-0.00672477	-0.00931601	-0.00312051	0.00199537	-0.0025666	-0.0099069	0.00250113	0.00213321	-1.2861e-05	-0.00608237	0.00081977	-0.000117465	0.00373472
Italy_IA_Republic.SG	R474.SG	0.011762	0.00215815	-0.00329068	-0.0093954	0.00635435	-0.0136396	0.00288881	-0.00541994	-0.00881382	-0.00695788	2.6966e-05	0.0060117	0.00192652	0.00511557	-0.00463638	0.000335816	-0.00212801	0.00364369	-0.00108507	-0.00327935
Italy_IA_Republic_o.SG	R1.SG	0.0103411	0.00153198	-0.00719351	-0.00450897	0.00853691	-0.0114836	0.00833594	-0.00697109	-0.00299955	-0.00745107	-0.00269548	0.0035062	-0.00348878	-0.000582829	-0.000853785	-0.00266904	-0.00352617	-0.00939529	0.000691782	0.00293841
Italy_IA_Republic_oEasternMediterranean.SG	R437.SG	0.0118227	-0.00519046	-0.0117696	-0.00690528	-0.0043342	-0.0133577	-0.00124497	0.00238591	-0.00771667	-0.00592144	-0.0117982	0.00532428	-0.00173824	0.00797769	0.00238307	-0.00104377	-0.0069587	0.00492442	-0.00440618	-0.000700243
Italy_IA_Republic_oEasternMediterranean_o.SG	R475.SG	0.0110501	-0.00909982	-0.0057259	-0.0159951	-0.00102018	-0.0127455	0.00281214	-0.00320121	-0.0144603	-0.010016	-0.00885593	-0.0158884	0.00392641	-0.00376393	-0.00357498	-0.00656588	-0.00746516	0.00290045	0.00489753	-0.00871372
Italy_Imperial.SG	R38.SG	0.0107882	-0.0130879	-0.017646	0.00192054	-0.0102578	-0.00579963	-0.00266985	0.0135693	-0.0045942	0.0051296	-0.0213056	-0.00546836	-1.86685e-05	0.00514144	0.00391572	0.0101375	-0.00265374	0.000810462	0.000969743	0.0007991
Italy_Imperial.SG	R39.SG	0.010614	-0.00957936	-0.0134248	-0.0012393	-0.00825439	-0.0080006	-0.00235437	0.00293305	7.21077e-05	0.00100828	-0.0135308	0.000119537	0.000250478	0.00162499	0.00340881	-0.00232636	-0.00664384	-0.00139485	-0.00396691	0.00527509
Italy_Imperial.SG	R40.SG	0.0118761	-0.00975065	-0.0144349	-0.003453	-0.00783724	-0.0104866	0.000476704	0.0017773	-0.00806138	-0.00103205	-0.0184238	-0.00145058	0.000223448	0.00753832	0.00698301	0.00931922	-0.00375986	-0.00719925	-0.00153091	0.00685713
Italy_Imperial.SG	R41.SG	0.0102689	-0.0117754	-0.0132175	-0.00267159	-0.0108062	-0.00731793	0.0012831	0.00673227	-0.00734766	0.000610223	-0.0180051	-0.00777444	0.0053245	-0.000867364	0.011138	-0.000214132	-0.00458551	-0.00513042	0.000421325	0.00470833
Italy_Imperial.SG	R43.SG	0.0115252	-0.0104606	-0.0178265	-0.00207542	-0.00508608	-0.0112531	-0.00261354	0.00242013	-0.00517635	-0.000168465	-0.0138406	0.000371427	0.00732802	0.0080694	0.00875395	0.0113149	-0.00606037	-0.00259022	-0.00291576	0.00658172
Italy_Imperial.SG	R44.SG	0.0125512	-0.00827288	-0.0159442	-0.00456169	-0.00544712	-0.00837032	0.004453	0.00742035	-0.00393439	-0.00135127	-0.0156862	0.00577078	0.00147036	0.00486227	0.00395493	0.00651885	-0.0037619	-0.00206309	0.00473716	0.00564436
Italy_Imperial.SG	R47.SG	0.0104333	-0.00672116	-0.00952287	-0.00342908	-0.0079312	-0.012826	3.23514e-05	0.00186058	-0.00754672	-0.000393093	-0.012534	-0.00442171	0.00127853	-0.000510907	0.00285627	0.00698917	-0.0095149	0.005783	0.0064696	-0.00416654
Italy_Imperial.SG	R49.SG	0.0113227	-0.00561385	-0.00988821	-0.00469882	-0.00538188	-0.0100423	-0.00307122	0.00320135	-0.00679665	0.00153163	-0.0115336	0.00080933	0.00630628	0.000864244	0.00922633	0.00316727	-0.00326036	0.00508561	0.00162413	0.00621913
Italy_Imperial.SG	R50.SG	0.0110148	-0.00741546	-0.00987742	-0.000344209	-0.00776242	-0.00770884	0.00236212	0.00486272	-0.0023393	-0.00169185	-0.0146891	-0.00762382	0.00156121	-0.00187962	-0.000486118	-0.00078696	-0.00132274	0.00300624	-4.99807e-05	0.000818544
Italy_Imperial.SG	R51.SG	0.0110403	-0.00707173	-0.0119466	-0.00366214	-0.00370082	-0.0110328	0.00109374	0.00249727	-0.0041261	-0.000483195	-0.0106592	-0.00296823	0.00159173	0.00502303	0.0041914	0.00460951	-0.00447187	0.000599403	0.00994433	0.00523763
Italy_Imperial.SG	R69.SG	0.0116121	-0.00639728	-0.0155062	-0.000936043	-0.00389886	-0.00886577	0.000203399	0.0068583	-0.00765856	-0.000628339	-0.0150564	0.00573379	-6.31778e-05	0.00568089	0.0104972	0.00899972	-0.0073981	-0.00659587	-0.00411412	0.0189645
Italy_Imperial.SG	R71.SG	0.0126541	-0.0115558	-0.0174001	-0.00136984	-0.0106726	-0.00670195	-0.0041843	0.00778499	-0.00306251	0.000730922	-0.0161872	0.0019138	-0.00186261	0.00188448	0.0111244	0.00941399	-0.00884516	0.00210007	0.0072234	0.000736146
Italy_Imperial.SG	R73.SG	0.0106293	-0.0107958	-0.0108905	-0.0010495	-0.0112016	-0.00604173	-0.00453371	0.00822802	-0.00377626	-0.00168958	-0.0190612	-0.00904099	0.00165388	0.0029355	0.00494883	-0.000567312	-0.00515029	0.000228829	0.00680782	-0.00487512
Italy_Imperial.SG	R78.SG	0.012335	-0.0111526	-0.0173204	-0.00315814	-0.00797656	-0.0102328	-0.00152177	0.00598021	-0.00628766	-0.0064811	-0.0151515	0.00151601	0.00336645	0.000992599	0.00529605	0.0031963	-0.00286744	-0.00367111	-0.00870788	0.00444619
Italy_Imperial.SG	R114.SG	0.0101531	-0.00798649	-0.0134934	-0.00135597	-0.00661094	-0.0116822	-0.00466039	0.00338089	-0.00603575	-0.00519553	-0.011832	-8.16315e-05	0.000498234	-0.00403424	0.00330632	-0.00411657	-0.00183893	0.00124007	-0.00621754	0.00406722
Italy_Imperial.SG	R115.SG	0.0111466	-0.00833407	-0.0132204	-0.00236668	-0.00551433	-0.00921857	-0.00535423	0.00743188	-0.00821357	-0.00176097	-0.015354	-0.00328873	0.00704695	0.00203549	0.00794803	-0.00178408	0.000243615	-0.00880361	0.00422951	0.010037
Italy_Imperial.SG	R126.SG	0.0111764	-0.0118592	-0.0163296	-0.00141314	-0.00961727	-0.0100708	-0.00117136	0.00654748	-0.00710802	-0.000873228	-0.0155286	-0.00094611	0.0018794	0.00378103	0.00821632	0.00267942	0.000956729	-0.00204255	0.00147793	0.00238785
Italy_Imperial.SG	R128.SG	0.0114232	-0.00913078	-0.0153149	0.00091428	-0.00962348	-0.0100018	-0.0015855	0.00580923	-0.00389369	0.00413889	-0.0126923	0.00692514	-0.00386436	-0.00309124	0.0183113	0.00276555	-0.00225114	-0.0095389	-0.00770405	0.00436237
Italy_Imperial.SG	R436.SG	0.010677	-0.00532502	-0.0116715	-0.00307853	-0.00640047	-0.00948825	-0.00165991	0.00497824	-0.00471143	-0.00521495	-0.0135854	0.00257283	-0.00359478	0.000586674	0.00937018	0.000128311	-0.00331732	0.000325239	-0.00703386	0.00276248
Italy_Imperial.SG	R1543.SG	0.0106832	-0.00891558	-0.0130109	-0.00346435	-0.0122828	-0.00730627	-0.000471883	0.00200593	-0.00783916	-0.00168885	-0.00999535	-0.00414685	0.00908337	0.00217474	0.0106083	0.00436365	-0.00603455	0.0026891	-0.00114554	0.00163929
Italy_Imperial.SG	R1544.SG	0.0106735	-0.00658971	-0.0124617	-0.00234522	-0.00985125	-0.0127853	0.00105487	0.00326205	-0.0030292	0.00532013	-0.0133568	-0.00170229	-0.000283507	0.0026589	0.00412075	0.000992229	0.000398408	-0.0122632	-0.00463263	0.00315864
Italy_Imperial.SG	R1545.SG	0.0114783	-0.00912686	-0.0155762	-0.00047241	-0.00619297	-0.0106323	0.0029644	0.00617317	-0.00272237	-0.00314409	-0.0104401	-0.00350788	-0.00247644	0.0046865	0.0100123	-0.00152719	-0.00135193	-0.00161473	-0.00160776	0.00306441
Italy_Imperial.SG	R1548.SG	0.0102722	-0.00673744	-0.011335	0.00344684	-0.00484763	-0.0133077	-4.64616e-05	0.00281255	-0.00662121	-0.00436124	-0.0139681	-0.00722025	0.00140909	0.00385272	0.0176549	0.00327754	0.000378713	-0.000245462	0.00886278	0.00326219
Italy_Imperial.SG	R1549.SG	0.0108204	-0.00323006	-0.00531574	-0.00251533	-0.00296914	-0.0111426	0.0021852	-0.000644095	-0.00418167	-0.00175917	-0.00985902	0.00422777	0.00142102	-0.00478335	0.0104031	0.00362479	-0.00812786	0.00397224	0.00172771	0.00543162
Italy_Imperial_o1.SG	R45.SG	0.0110542	-0.011743	-0.010505	-0.00676624	-0.00949889	-0.00829567	0.00130936	0.00381175	-0.00824299	-0.00524378	-0.0156802	-0.0115821	0.00720387	-0.00256517	0.00627389	-0.000128225	-0.00401395	-0.000442115	-0.00186746	-0.0121941
Italy_Imperial_o1.SG	R80.SG	0.010941	-0.0137532	-0.00826489	-0.00913672	-0.00423773	-0.0095102	-0.0041467	0.00373993	-0.0128456	-0.00412785	-0.0202317	-0.0227247	0.000391829	-0.00629088	0.00634355	-0.00818719	-0.0142049	0.00262301	0.0146659	-0.00769869
Italy_Imperial_o3.SG	R68.SG	0.0103706	-0.0145809	-0.0149725	0.00911632	-0.0180934	-0.00201081	-0.00384644	0.00741477	-0.00109985	-0.00397467	-0.023948	-0.000394221	0.00342233	0.00260226	0.00828744	0.00584501	-0.000816582	-0.00467641	-0.0022038	0.00434543
Italy_Imperial_o4.SG	R42.SG	0.010442	-0.016836	-0.0151887	0.000648684	-0.0153535	-0.00576936	-0.001165	0.0119472	-0.00465567	-0.00243012	-0.0223809	-0.0126275	0.00706192	0.00186508	0.0153495	0.00559556	-0.00932728	-0.00174545	-0.00260725	0.0109891
Italy_Imperial_o4.SG	R70.SG	0.0114754	-0.0128533	-0.0131417	-0.000662844	-0.00920226	-0.00617348	-0.00288129	0.0150746	-0.00762348	0.000379724	-0.0198876	-0.00656694	0.00114393	-0.0065404	0.00791952	0.00418275	-0.0138971	-0.00123626	-0.00103346	0.0041797
Italy_Imperial_o4.SG	R1550.SG	0.0100188	-0.0151293	-0.0125516	0.000564198	-0.0133513	-0.0060522	-0.00550079	0.00930729	-0.00663049	-0.00623362	-0.0235934	-0.0122725	0.00721664	0.00110201	0.00214329	-0.00198549	-0.00606789	-0.000664513	0.00358596	0.0132242
Italy_Imperial_o5.SG	R67.SG	0.00963928	-0.0134649	-0.0114783	0.00949019	-0.0168905	-0.00462571	-0.00586166	0.0128535	-0.00232774	0.00304635	-0.019205	-0.00284126	0.00026348	-0.000508206	0.00910739	-0.00167562	-0.0116071	0.0027823	0.00445515	0.00539028
Italy_Imperial_oAfrica.SG	R132.SG	0.00902993	-0.0180594	-0.00443232	-0.0122974	-0.00380836	-0.0092915	-0.0038016	0.00377214	-0.0140612	-0.00849806	-0.020169	-0.0262481	0.00704709	-0.00343289	0.00634103	-0.0114212	-0.0129629	0.00246867	0.00535749	-0.00760263
Italy_Imperial_oCentralEuropean.SG	R37.SG	0.0118188	0.00556114	0.00155685	-0.0143547	0.00174304	-0.0171224	0.00656611	-0.00931021	-0.00530111	-0.00110932	-0.00637458	-0.000367949	-0.0060349	-0.00789363	-0.00199298	0.00648266	0.00384561	0.00457265	0.00717669	-0.00676737
Italy_Imperial_oCentralEuropean.SG	R116.SG	0.0109346	0.00582246	0.00208331	-0.00708084	0.00402421	-0.0150419	0.000326489	-0.0123428	-0.00190623	-0.0027424	-0.00468981	-0.00127035	-0.00732451	-0.000258021	-0.00380631	0.00337638	-0.00226032	-0.00318652	0.000193924	-0.00502129
Italy_IsolaSacra_RomanImperial.SG	R11111.SG	0.0093596	-0.0146103	-0.0150287	0.00340358	-0.0141821	-0.000161989	-0.00290934	0.0123561	-3.71973e-05	-0.00200653	-0.0182485	-0.00748904	0.00330989	0.00871165	0.0122573	0.000702635	0.000351382	0.0026157	0.00531558	0.00192564
Italy_IsolaSacra_RomanImperial.SG	R11112.SG	0.0118281	-0.0110076	-0.0178166	-0.00173854	-0.00841825	-0.00684985	-0.00368174	0.00547024	-0.00185729	0.000706942	-0.0179775	-0.00675656	0.00725881	-0.00294141	0.00648292	0.00414548	-0.00121909	0.000413585	-0.0024795	0.00371306
Italy_IsolaSacra_RomanImperial.SG	R11113.SG	0.0111071	-0.00968976	-0.0168546	-0.00120898	-0.00676916	-0.00845863	0.000682831	0.00617909	-0.00238577	0.00106452	-0.0147854	0.0014014	-0.00485625	0.00596803	0.0123543	0.00235494	0.00460499	-0.00419335	0.00484319	0.00759579
Italy_IsolaSacra_RomanImperial.SG	R11116.SG	0.011556	-0.0096056	-0.0159083	-0.00245769	-0.00657933	-0.0110075	-0.00104944	0.00398812	-0.00464575	-0.0029193	-0.011127	0.00092502	-0.00803334	0.000806005	0.0102515	0.00413919	-0.00904788	-0.000540073	-0.00981631	0.00171699
Italy_IsolaSacra_RomanImperial.SG	R11120.SG	0.00994351	-0.0114132	-0.00709622	-0.00889248	-0.00497296	-0.00833933	0.000513759	0.00633243	-0.0101805	-0.0054763	-0.0131021	-0.0147362	-0.00202967	0.000447821	0.00122091	-0.00582251	-0.000751417	-0.0018655	-0.00231108	-0.00618969
Italy_IsolaSacra_RomanImperial_oEurope.SG	R11115.SG	0.0114336	0.00644365	0.00216573	-0.0132253	0.00408537	-0.0180515	0.00458001	-0.0123292	-0.00483174	-0.00263234	-0.0029548	-0.00105125	-0.00661683	-0.00837169	-0.00365655	0.00800039	0.0050303	0.00433054	0.0103535	-0.00207027
Italy_IsolaSacra_RomanImperial_oEurope.SG	R11118.SG	0.0137499	-0.000559736	-0.0102909	-0.0293598	0.00103167	-0.0149242	0.00325253	0.00271733	-0.0121089	-0.0146577	-0.00172796	0.00263512	-0.0237892	0.00448731	-0.0192339	-0.0064396	0.00493437	0.0115284	-0.0082381	0.000601806
Italy_LA.SG	R30.SG	0.0104833	-0.00927574	-0.0102472	-0.00273321	-0.00847874	-0.0103223	0.000921341	0.00213851	-0.00191769	0.000288175	-0.00961958	-0.00298442	-0.00117734	0.00512325	0.00518346	0.00263524	-0.00554615	-0.00362649	-0.00407969	0.00837295
Italy_LA.SG	R34.SG	0.0115304	-0.00911857	-0.0111696	-0.00325477	-0.00930946	-0.00818962	-0.00185352	0.0064867	-0.00730359	-0.00669531	-0.0100346	-0.0059634	-0.00444765	-0.00145918	0.00628642	-0.00175713	-0.00332351	0.00552319	-4.09725e-05	-0.00229221
Italy_LA.SG	R36.SG	0.0113417	-0.003464	-0.00784353	-0.00203478	-0.00354887	-0.0120778	-0.00174302	-0.00491637	-0.00308335	-0.00428141	-0.00836453	-0.00230184	-0.00130978	0.0017894	0.00202758	-0.00260268	-0.00371337	0.00760094	-0.000265391	0.000665114
Italy_LA.SG	R107.SG	0.0113983	-0.00462108	-0.00980388	-0.00520576	-0.00193671	-0.00940204	-0.000141148	0.00167793	-0.0106868	-0.00482701	-0.0123482	-0.00146156	-0.00356981	0.00219287	-0.000605919	0.00242484	-0.00817655	-0.00015655	-0.00208754	0.00021327
Italy_LA.SG	R117.SG	0.0111788	-0.00817172	-0.00980575	-0.00453506	-0.00729482	-0.012026	-0.00199395	0.005402	-0.00828576	-0.00444572	-0.00141795	-0.00248115	0.00253368	0.000664272	0.00528128	0.00164275	-0.00680301	-0.00531803	-0.00543716	0.00625125
Italy_LA.SG	R122.SG	0.0109605	-0.00706174	-0.00951727	-0.00525745	-0.0034332	-0.0112028	0.000518266	0.00707822	-0.00654054	0.00134033	-0.0166386	-0.00365424	0.000636895	0.00460397	0.00134621	-0.00200924	-0.0102563	-0.00364034	-0.00167966	0.00481212
Italy_LA.SG	R130.SG	0.0111772	-0.0105568	-0.0135795	-0.00146474	-0.0111194	-0.00783086	-0.00238348	0.00440005	-0.0067563	-0.0049519	-0.00771562	-0.000300806	0.00261753	-0.00276978	0.00344978	0.0013533	-0.00565539	-0.00515853	-0.000242447	0.0028118
Italy_LA.SG	R133.SG	0.0101789	-0.00706739	-0.0143187	-0.00272424	-0.00529384	-0.0103466	-0.00208863	0.00252939	-0.00139597	-0.00299246	-0.012208	-0.000558111	-0.00341642	-0.00413853	0.00264677	0.000423157	-0.00522155	-0.0036951	-0.00325273	0.00366677
Italy_LA.SG	R134.SG	0.0111254	-0.0100447	-0.0119809	-0.000644966	-0.00571104	-0.00884822	0.00315538	0.00432683	-0.00402868	0.00177595	-0.0140428	-0.00630136	-0.00090184	-0.00166249	0.0130644	-0.0028707	-0.0107144	-0.00303829	-0.00574069	0.00516034
Italy_LA.SG	R136.SG	0.0114484	-0.00640248	-0.0111785	-0.00179975	-0.00535657	-0.0136439	-0.00158807	0.00275254	-0.00574856	-0.000135418	-0.00210078	-0.00236615	0.00691185	0.00796701	0.00801615	0.00844706	-0.00100671	0.00136904	-0.00347119	0.00435004
Italy_LA.SG	R137.SG	0.0122266	-0.00874736	-0.0124855	-0.00140771	-0.00748682	-0.00930231	-0.0024143	0.00339795	-0.00739914	0.000835429	-0.0140537	0.00242009	0.00516351	-0.00217609	0.00265683	-0.0015744	-0.00752247	-0.00117516	-1.71796e-05	-0.00265431
Italy_LaSassa_CA.SG	LSC002.SG	0.0146538	-0.00232504	-0.0123812	-0.0314299	0.0018108	-0.00884249	0.00243141	0.000438793	-0.0166824	-0.00761707	-0.00563539	0.00731796	-0.00228047	0.00175851	-0.014074	0.000974292	-0.0152264	0.00276671	-0.00516207	-0.000367541
Italy_Lazio_Viterbo_EarlyMedieval	TAQ003	0.0108014	-0.00527645	-0.00747584	-0.00327345	-0.000589974	0.0079996	-0.00129104	0.000101362	0.00059015	0.00282297	-0.000720954	0.000739717	-0.00779681	0.00388615	-0.00556115	-0.00254802	0.0062975	0.010525	-0.00877181	-0.00622533
Italy_Lazio_Viterbo_EarlyMedieval	TAQ009	0.0106777	-0.00216064	-0.00790954	-0.00395761	0.00357008	0.00215159	0.00236422	-0.00405217	0.00368586	0.000878039	-0.00183745	-0.00182416	-0.00299765	0.00215547	-0.00151958	0.000278152	0.00410681	0.00508624	-0.000524781	-0.00358593
Italy_Lazio_Viterbo_EarlyMedieval	TAQ011	0.0111057	-0.00306795	-0.00723849	-0.00647916	0.00222912	0.000559492	-0.00157973	0.0013051	0.00297669	0.00390938	-0.00663091	-0.00555866	-0.00614721	0.00285901	-0.00406724	1.73514e-05	0.00710142	0.000409354	-0.000764727	0.00806208
Italy_Lazio_Viterbo_Etruscan	TAQ002	0.0124182	0.00162783	-0.00391393	-0.0121484	0.00980867	0.000333691	0.00375457	-0.0070182	0.00214581	-0.000948403	-0.00215428	-0.000600271	-0.00228101	0.00430502	-0.00553134	-0.000305014	0.00456611	0.003086	-0.00153331	-0.0111003
Italy_Lazio_Viterbo_Etruscan	TAQ004	0.0126123	0.0020299	-0.00445269	-0.0141796	0.00919892	-0.000317792	0.00199092	-0.00157734	0.00580439	0.00082439	-0.000889527	0.00633085	-0.00269393	0.00539504	-0.00815375	0.00591651	0.00416067	0.00983594	-0.00556339	-0.0141727
Italy_Lazio_Viterbo_Etruscan	TAQ007	0.0113754	-0.00854211	-0.0124627	-0.0122729	0.00806861	0.0093898	-0.00116334	0.00209022	-0.000355582	0.00115693	-0.000601048	-0.00724372	0.00177017	0.00518862	-0.0015578	-0.00345965	0.00545571	0.004784	-0.000547898	-0.00556126
Italy_Lazio_Viterbo_Etruscan	TAQ015	0.011619	-0.00070574	-0.00635484	-0.0133914	0.00883857	-0.00250972	0.00555215	0.00107173	-0.00410421	0.003914	0.00646459	-0.00216702	-0.00714049	0.00388736	-0.00918494	-0.00092205	0.00483205	-0.000213662	-0.00493161	-0.016436
[truncated: 2,041 more rows]
